# Supplementary material for: Heparan sulfate promotes TRAIL-induced tumor cell apoptosis
Source: eLife. 2024 Jan 24;12:RP90192. doi: 10.7554/eLife.90192 (PMC10945736; doi:10.7554/eLife.90192)
Supplement: Figure 4—source data 1. [file elife-90192-fig4-data1.zip]

Archive with 6 entries (6 files):
- SAXS TRAIL-18mer complex.dat
- __MACOSX/._SAXS TRAIL-18mer complex.dat
- SAXS TRAIL-12mer complex .dat
- __MACOSX/._SAXS TRAIL-12mer complex .dat
- SAXS TRAIL apo.dat
- __MACOSX/._SAXS TRAIL apo.dat
