# Supplementary material for: Heparan sulfate promotes TRAIL-induced tumor cell apoptosis
Source: eLife. 2024 Jan 24;12:RP90192. doi: 10.7554/eLife.90192 (PMC10945736; doi:10.7554/eLife.90192)
Supplement: Figure 4—source data 1. [file elife-90192-fig4-data1.zip › SAXS TRAIL-18mer complex.dat]

### DATA:
#
# 917
#      Q             I(Q)           Error     
8.86900000E-03  3.61958829E+01  1.79518769E+01
9.37500000E-03  4.80123549E+01  1.89906120E+01
9.88200000E-03  3.90472783E+01  3.68912817E+01
1.03890000E-02  5.05818703E+01  2.76367008E+01
1.08960000E-02  4.97929757E+01  2.09263867E+01
1.14020000E-02  4.33841483E+01  1.80989333E+01
1.19090000E-02  4.14658091E+01  1.53830510E+01
1.24160000E-02  4.19432898E+01  1.14366525E+01
1.29230000E-02  5.05265034E+01  9.91741956E+00
1.34300000E-02  4.42232315E+01  7.31710872E+00
1.39360000E-02  4.29490769E+01  6.84180036E+00
1.44430000E-02  4.48685413E+01  1.69446975E+01
1.49500000E-02  4.44042294E+01  1.43003446E+01
1.54570000E-02  4.38825360E+01  1.27902139E+01
1.59630000E-02  4.70466861E+01  1.08882434E+01
1.64700000E-02  4.38467518E+01  9.01138592E+00
1.69770000E-02  4.54975633E+01  7.95630583E+00
1.74840000E-02  4.45332418E+01  6.87818467E+00
1.79900000E-02  4.55616996E+01  5.82516451E+00
1.84970000E-02  4.25798340E+01  4.97038546E+00
1.90040000E-02  4.20075830E+01  4.44757663E+00
1.95110000E-02  4.32448312E+01  3.77671784E+00
2.00180000E-02  4.23195285E+01  3.25607309E+00
2.05240000E-02  4.27379866E+01  2.84175131E+00
2.10310000E-02  4.20786814E+01  2.58462440E+00
2.15380000E-02  4.24364512E+01  2.16203045E+00
2.20450000E-02  4.14620787E+01  2.00090760E+00
2.25510000E-02  4.11323712E+01  1.76229246E+00
2.30580000E-02  4.03844758E+01  1.64437901E+00
2.35650000E-02  4.03057000E+01  1.37273534E+00
2.40720000E-02  3.97588684E+01  1.37303761E+00
2.45790000E-02  4.01919592E+01  1.26216359E+00
2.50850000E-02  3.97362712E+01  1.13958836E+00
2.55920000E-02  3.87256946E+01  1.05165927E+00
2.60990000E-02  3.90645924E+01  9.02558321E-01
2.66060000E-02  3.82013815E+01  7.80218364E-01
2.71120000E-02  3.74063406E+01  7.15602469E-01
2.76190000E-02  3.72245556E+01  6.63613144E-01
2.81260000E-02  3.70456141E+01  6.13401774E-01
2.86330000E-02  3.65766358E+01  5.80518243E-01
2.91390000E-02  3.61550587E+01  5.56132561E-01
2.96460000E-02  3.44930226E+01  5.12594785E-01
3.01530000E-02  3.54112530E+01  4.91436469E-01
3.06600000E-02  3.52700958E+01  4.65563856E-01
3.11670000E-02  3.50875797E+01  4.45636967E-01
3.16730000E-02  3.40242240E+01  4.36215138E-01
3.21800000E-02  3.34439406E+01  4.14594370E-01
3.26870000E-02  3.33985388E+01  4.00502923E-01
3.31940000E-02  3.29984721E+01  3.74753573E-01
3.37000000E-02  3.19304782E+01  3.65669890E-01
3.42070000E-02  3.17527388E+01  3.58283995E-01
3.47140000E-02  3.13735509E+01  3.52331374E-01
3.52210000E-02  3.09288794E+01  3.40102316E-01
3.57270000E-02  3.04273706E+01  3.25484699E-01
3.62340000E-02  2.95756483E+01  3.13306487E-01
3.67410000E-02  2.95725547E+01  3.10442956E-01
3.72480000E-02  2.88034018E+01  3.03966325E-01
3.77550000E-02  2.84799200E+01  3.02356326E-01
3.82610000E-02  2.81383901E+01  3.01377504E-01
3.87680000E-02  2.81685558E+01  2.89314395E-01
3.92750000E-02  2.72637133E+01  2.85010054E-01
3.97820000E-02  2.70820653E+01  2.93598542E-01
4.02880000E-02  2.66949557E+01  2.72281961E-01
4.07950000E-02  2.61299961E+01  2.65014416E-01
4.13020000E-02  2.57319388E+01  2.65354503E-01
4.18090000E-02  2.49045127E+01  2.63351625E-01
4.23150000E-02  2.49589832E+01  2.73137589E-01
4.28220000E-02  2.41454561E+01  2.60074000E-01
4.33290000E-02  2.41191279E+01  2.53815062E-01
4.38360000E-02  2.41129748E+01  2.47174023E-01
4.43430000E-02  2.36341913E+01  2.49319864E-01
4.48490000E-02  2.29383620E+01  2.37069371E-01
4.53560000E-02  2.24084289E+01  2.30419523E-01
4.58630000E-02  2.19054381E+01  2.30478706E-01
4.63700000E-02  2.15837045E+01  2.33646497E-01
4.68760000E-02  2.11252171E+01  2.43472919E-01
4.73830000E-02  2.09792889E+01  2.32414743E-01
4.78900000E-02  2.06624962E+01  2.21240273E-01
4.83970000E-02  2.02370133E+01  2.15388002E-01
4.89030000E-02  1.98790915E+01  2.11308236E-01
4.94100000E-02  1.98239440E+01  2.14372902E-01
4.99170000E-02  1.91199568E+01  2.08313077E-01
5.04240000E-02  1.91643311E+01  2.04580561E-01
5.09310000E-02  1.92193887E+01  2.01910759E-01
5.14370000E-02  1.82662413E+01  2.03852028E-01
5.19440000E-02  1.80526719E+01  1.96002965E-01
5.24510000E-02  1.76970165E+01  1.96939405E-01
5.29580000E-02  1.76425798E+01  1.87927337E-01
5.34640000E-02  1.70821854E+01  1.89353282E-01
5.39710000E-02  1.66861850E+01  1.90365278E-01
5.44780000E-02  1.67059106E+01  1.88191934E-01
5.49850000E-02  1.61529013E+01  1.85100980E-01
5.54910000E-02  1.62206670E+01  1.87097150E-01
5.59980000E-02  1.57179649E+01  1.83128221E-01
5.65050000E-02  1.57441478E+01  1.83568198E-01
5.70120000E-02  1.48404148E+01  1.82849483E-01
5.75190000E-02  1.45840993E+01  1.80701401E-01
5.80250000E-02  1.43647823E+01  1.75745459E-01
5.85320000E-02  1.44469983E+01  1.76314509E-01
5.90390000E-02  1.42177590E+01  1.76793515E-01
5.95460000E-02  1.40377403E+01  1.74983210E-01
6.00520000E-02  1.34784840E+01  1.73029888E-01
6.05590000E-02  1.30670448E+01  1.72627435E-01
6.10660000E-02  1.33184725E+01  1.72486494E-01
6.15730000E-02  1.27697622E+01  1.71094120E-01
6.20790000E-02  1.27077446E+01  1.71156762E-01
6.25860000E-02  1.25425960E+01  1.71118741E-01
6.30930000E-02  1.21314859E+01  1.66834701E-01
6.36000000E-02  1.22824325E+01  1.68037856E-01
6.41060000E-02  1.21897544E+01  1.67768004E-01
6.46130000E-02  1.18425793E+01  1.64775600E-01
6.51200000E-02  1.14668860E+01  1.63697887E-01
6.56270000E-02  1.10922728E+01  1.64613888E-01
6.61340000E-02  1.12549874E+01  1.63108223E-01
6.66400000E-02  1.08677867E+01  1.60687588E-01
6.71470000E-02  1.05872766E+01  1.60922025E-01
6.76540000E-02  1.03400057E+01  1.62207067E-01
6.81610000E-02  1.03822933E+01  1.61092294E-01
6.86670000E-02  1.00797549E+01  1.57331362E-01
6.91740000E-02  1.00948246E+01  1.59764040E-01
6.96810000E-02  9.72394579E+00  1.58093209E-01
7.01880000E-02  9.69923595E+00  1.55726343E-01
7.06940000E-02  9.38081067E+00  1.55426971E-01
7.12010000E-02  9.23380373E+00  1.55968900E-01
7.17080000E-02  9.10125181E+00  1.55068587E-01
7.22150000E-02  9.05771345E+00  1.53029705E-01
7.27210000E-02  8.87560943E+00  1.52455092E-01
7.32280000E-02  8.78792442E+00  1.50757389E-01
7.37350000E-02  8.63577048E+00  1.52305295E-01
7.42420000E-02  8.38855646E+00  1.53023775E-01
7.47480000E-02  8.20296430E+00  1.50920033E-01
7.52550000E-02  8.15943592E+00  1.47462431E-01
7.57620000E-02  8.11432929E+00  1.48735971E-01
7.62690000E-02  7.71575230E+00  1.49364898E-01
7.67760000E-02  7.63304361E+00  1.46614420E-01
7.72820000E-02  7.49642175E+00  1.45005827E-01
7.77890000E-02  7.42552866E+00  1.45938407E-01
7.82960000E-02  7.25355416E+00  1.44311748E-01
7.88030000E-02  7.42485805E+00  1.45231510E-01
7.93090000E-02  7.36598686E+00  1.46124603E-01
7.98160000E-02  7.12614836E+00  1.45707676E-01
8.03230000E-02  6.89967071E+00  1.45496436E-01
8.08300000E-02  6.88693861E+00  1.44917628E-01
8.13360000E-02  6.60398193E+00  1.47408838E-01
8.18430000E-02  6.73035718E+00  1.46287662E-01
8.23500000E-02  6.45665618E+00  1.45877302E-01
8.28570000E-02  6.14140564E+00  1.45954010E-01
8.33630000E-02  6.21696985E+00  1.46984116E-01
8.38700000E-02  6.06135138E+00  1.45130969E-01
8.43770000E-02  5.85603221E+00  1.46118574E-01
8.48840000E-02  5.91799417E+00  1.45642222E-01
8.53900000E-02  5.66556373E+00  1.44189997E-01
8.58970000E-02  5.71183831E+00  1.44345960E-01
8.64040000E-02  5.63782039E+00  1.44298270E-01
8.69110000E-02  5.58138044E+00  1.45373606E-01
8.74170000E-02  5.39938638E+00  1.44101010E-01
8.79240000E-02  5.40888141E+00  1.44825000E-01
8.84310000E-02  5.33542705E+00  1.43231594E-01
8.89380000E-02  5.20631963E+00  1.44757727E-01
8.94440000E-02  5.10042478E+00  1.43748909E-01
8.99510000E-02  4.87785929E+00  1.41785072E-01
9.04580000E-02  4.81100612E+00  1.42519621E-01
9.09650000E-02  4.60190831E+00  1.42717113E-01
9.14710000E-02  4.69092599E+00  1.43660986E-01
9.19780000E-02  4.59096183E+00  1.42767917E-01
9.24850000E-02  4.55313007E+00  1.42010401E-01
9.29920000E-02  4.18574081E+00  1.43813976E-01
9.34980000E-02  4.29031039E+00  1.42781070E-01
9.40050000E-02  4.62234718E+00  1.42109067E-01
9.45120000E-02  4.10018482E+00  1.41226634E-01
9.50190000E-02  3.89512807E+00  1.42044729E-01
9.55250000E-02  3.96011229E+00  1.41956305E-01
9.60320000E-02  3.64214745E+00  1.41917387E-01
9.65390000E-02  3.70245443E+00  1.42937936E-01
9.70460000E-02  3.80362682E+00  1.39834258E-01
9.75520000E-02  3.75081262E+00  1.40671414E-01
9.80590000E-02  3.44492982E+00  1.41278229E-01
9.85660000E-02  3.41107160E+00  1.41124584E-01
9.90730000E-02  3.46539837E+00  1.40841093E-01
9.95790000E-02  3.19339940E+00  1.41000060E-01
1.00086000E-01  3.17873170E+00  1.40937884E-01
1.00593000E-01  3.26965505E+00  1.39639693E-01
1.01100000E-01  2.89358073E+00  1.40490574E-01
1.01606000E-01  3.04987273E+00  1.38817124E-01
1.02113000E-01  3.01015841E+00  1.38830029E-01
1.02620000E-01  2.90119737E+00  1.36834901E-01
1.03127000E-01  2.64014677E+00  1.34815621E-01
1.03633000E-01  2.73635252E+00  1.34968135E-01
1.04140000E-01  2.60033887E+00  1.34876826E-01
1.04647000E-01  2.79899026E+00  1.34373409E-01
1.05154000E-01  2.40205028E+00  1.34341077E-01
1.05660000E-01  2.55483840E+00  1.35549259E-01
1.06167000E-01  2.37543146E+00  1.34734640E-01
1.06674000E-01  2.62674001E+00  1.36739936E-01
1.07181000E-01  2.47385025E+00  1.35711315E-01
1.07687000E-01  2.23612918E+00  1.38198898E-01
1.08194000E-01  2.48238025E+00  1.32694041E-01
1.08701000E-01  2.20383441E+00  1.30689604E-01
1.09208000E-01  2.13455271E+00  1.29141149E-01
1.09714000E-01  1.97568363E+00  1.28693784E-01
1.10221000E-01  1.93689798E+00  1.27592963E-01
1.10728000E-01  1.83665114E+00  1.28097197E-01
1.11235000E-01  1.83136664E+00  1.27585142E-01
1.11741000E-01  1.79303577E+00  1.26982553E-01
1.12248000E-01  1.76784162E+00  1.25723189E-01
1.12755000E-01  1.75889306E+00  1.26498007E-01
1.13262000E-01  1.82243912E+00  1.26951590E-01
1.13768000E-01  1.63865608E+00  1.25280487E-01
1.14275000E-01  1.52652525E+00  1.24182682E-01
1.14782000E-01  1.64896145E+00  1.24490142E-01
1.15289000E-01  1.66687447E+00  1.24340506E-01
1.15795000E-01  1.58500795E+00  1.25375783E-01
1.16302000E-01  1.58211284E+00  1.24234003E-01
1.16809000E-01  1.30396937E+00  1.21937635E-01
1.17316000E-01  1.51500120E+00  1.21916736E-01
1.17822000E-01  1.51575552E+00  1.22557925E-01
1.18329000E-01  1.36932112E+00  1.22824419E-01
1.18836000E-01  1.45505697E+00  1.22845141E-01
1.19342000E-01  1.35237878E+00  1.20104746E-01
1.19849000E-01  1.13655369E+00  1.21170116E-01
1.20356000E-01  1.14245611E+00  1.20321721E-01
1.20863000E-01  9.98670062E-01  1.18754657E-01
1.21369000E-01  1.21564527E+00  1.19010071E-01
1.21876000E-01  1.09223521E+00  1.19719949E-01
1.22383000E-01  9.62971920E-01  1.17285689E-01
1.22890000E-01  9.24993504E-01  1.18800118E-01
1.23396000E-01  9.32970933E-01  1.17543247E-01
1.23903000E-01  1.15708401E+00  1.16789561E-01
1.24410000E-01  9.86076013E-01  1.17291267E-01
1.24917000E-01  8.67535761E-01  1.16102315E-01
1.25423000E-01  7.99970143E-01  1.16547356E-01
1.25930000E-01  9.22112142E-01  1.15208488E-01
1.26437000E-01  7.61208631E-01  1.15010036E-01
1.26944000E-01  8.10940364E-01  1.15197477E-01
1.27450000E-01  9.76156551E-01  1.13697669E-01
1.27957000E-01  7.94228821E-01  1.14337727E-01
1.28464000E-01  8.40847076E-01  1.13787870E-01
1.28970000E-01  6.89423761E-01  1.12220374E-01
1.29477000E-01  6.74324990E-01  1.12699537E-01
1.29984000E-01  6.44318576E-01  1.13038667E-01
1.30491000E-01  7.50749303E-01  1.11578697E-01
1.30997000E-01  5.38229880E-01  1.11307765E-01
1.31504000E-01  8.37097529E-01  1.11472652E-01
1.32011000E-01  5.95541459E-01  1.11563948E-01
1.32518000E-01  5.87563864E-01  1.10839332E-01
1.33024000E-01  5.80562945E-01  1.09687137E-01
1.33531000E-01  5.58610172E-01  1.10294513E-01
1.34038000E-01  6.31402212E-01  1.10669778E-01
1.34545000E-01  4.97831903E-01  1.10993176E-01
1.35051000E-01  5.78855117E-01  1.10425817E-01
1.35558000E-01  5.73226820E-01  1.09804344E-01
1.36065000E-01  3.75307449E-01  1.09365421E-01
1.36571000E-01  4.80055512E-01  1.08491062E-01
1.37078000E-01  3.71767326E-01  1.08711182E-01
1.37585000E-01  3.81170576E-01  1.08255449E-01
1.38092000E-01  3.77202906E-01  1.08849401E-01
1.38598000E-01  3.60224693E-01  1.09329876E-01
1.39105000E-01  4.04104871E-01  1.07487216E-01
1.39612000E-01  4.46521782E-01  1.08227030E-01
1.40119000E-01  5.36864871E-01  1.07063433E-01
1.40625000E-01  4.53600323E-01  1.06814884E-01
1.41132000E-01  3.11610596E-01  1.05394757E-01
1.41639000E-01  3.76736795E-01  1.06673587E-01
1.42145000E-01  5.81428713E-01  1.06458821E-01
1.42652000E-01  3.74455262E-01  1.05752658E-01
1.43159000E-01  3.22156837E-01  1.05477002E-01
1.43666000E-01  2.71633372E-01  1.06480854E-01
1.44172000E-01  3.25850167E-01  1.06615007E-01
1.44679000E-01  5.41586668E-01  1.06527122E-01
1.45186000E-01  3.68199640E-01  1.06576794E-01
1.45692000E-01  3.55430165E-01  1.04694469E-01
1.46199000E-01  3.19630238E-01  1.05469279E-01
1.46706000E-01  2.96408690E-01  1.06165093E-01
1.47213000E-01  3.02638882E-01  1.06468921E-01
1.47719000E-01  2.96445278E-01  1.05267304E-01
1.48226000E-01  2.30371583E-01  1.04760752E-01
1.48733000E-01  2.91894981E-01  1.05670387E-01
1.49240000E-01  2.24880149E-01  1.05022756E-01
1.49746000E-01  3.52014196E-01  1.05856450E-01
1.50253000E-01  1.77094135E-01  1.05952196E-01
1.50760000E-01  1.96528625E-01  1.05469701E-01
1.51266000E-01  6.47894154E-02  1.06971106E-01
1.51773000E-01  3.18190001E-01  1.07044005E-01
1.52280000E-01  2.46439263E-01  1.09657469E-01
1.52787000E-01  2.26790985E-01  1.08886119E-01
1.53293000E-01  4.70933957E-02  1.06078824E-01
1.53800000E-01  6.89623752E-02  1.07048599E-01
1.54307000E-01  1.52496226E-01  1.07722204E-01
1.54813000E-01  3.17815356E-01  1.09860303E-01
1.55320000E-01  9.26052365E-02  1.05366468E-01
1.55827000E-01  1.43705330E-01  1.05650337E-01
1.56334000E-01  1.69836232E-01  1.05797065E-01
1.56840000E-01  1.83222643E-01  1.06535947E-01
1.57347000E-01  2.15341570E-01  1.08046040E-01
1.57854000E-01  1.46068770E-01  1.04962129E-01
1.58360000E-01  4.33836051E-01  1.05324997E-01
1.58867000E-01  2.46620482E-01  1.05487588E-01
1.59374000E-01  2.38899206E-01  1.05172166E-01
1.59881000E-01  2.98608441E-01  1.07112108E-01
1.60387000E-01  2.10099676E-01  1.03636192E-01
1.60894000E-01  2.50608587E-01  1.05157501E-01
1.61401000E-01  2.04706872E-01  1.04962029E-01
1.61907000E-01  2.85083063E-01  1.04948156E-01
1.62414000E-01  2.85654650E-02  1.06088330E-01
1.62921000E-01  2.40245067E-01  1.03529314E-01
1.63427000E-01  5.55062047E-02  1.03038066E-01
1.63934000E-01  1.63470775E-01  1.03912761E-01
1.64441000E-01  2.11747857E-01  1.05004293E-01
1.64948000E-01  2.28633791E-01  1.03175344E-01
1.65454000E-01  2.99470301E-01  1.02882968E-01
1.65961000E-01  2.03454595E-01  1.01961935E-01
1.66468000E-01  2.02165692E-01  1.02299245E-01
1.66974000E-01  1.97447435E-01  1.03742330E-01
1.67481000E-01  2.54454039E-01  1.01389919E-01
1.67988000E-01  1.66785615E-01  1.01746338E-01
1.68495000E-01  2.06076586E-01  1.03388816E-01
1.69001000E-01  2.09580153E-01  1.03547929E-01
1.69508000E-01  3.87139330E-01  1.06287065E-01
1.70015000E-01  2.04322513E-01  1.03780935E-01
1.70521000E-01  2.79586850E-01  1.03361942E-01
1.71028000E-01  9.54226514E-02  1.04340817E-01
1.71535000E-01  2.38813685E-01  1.04109317E-01
1.72041000E-01  1.15305019E-01  1.06942285E-01
1.72548000E-01  3.02395781E-01  1.04202251E-01
1.73055000E-01  1.61376593E-01  1.04044226E-01
1.73562000E-01  1.51143335E-01  1.04608091E-01
1.74068000E-01  1.69597128E-01  1.05329178E-01
1.74575000E-01  1.80536988E-01  1.06716865E-01
1.75082000E-01  2.88106258E-01  1.04464116E-01
1.75588000E-01  2.95150220E-01  1.05133586E-01
1.76095000E-01  6.64040410E-03  1.04669317E-01
1.76602000E-01  1.81013625E-01  1.07040305E-01
1.77108000E-01  8.68465360E-02  1.04886681E-01
1.77615000E-01  1.42016074E-01  1.03903429E-01
1.78122000E-01  2.34750763E-01  1.04670746E-01
1.78629000E-01  9.50734012E-02  1.04599718E-01
1.79135000E-01  1.87322099E-01  1.06995563E-01
1.79642000E-01  4.08961477E-01  1.04870151E-01
1.80149000E-01  2.06233471E-01  1.04666943E-01
1.80655000E-01  2.92215010E-01  1.04495195E-01
1.81162000E-01  1.82519289E-01  1.04421702E-01
1.81669000E-01  2.57763349E-01  1.07294795E-01
1.82175000E-01  3.18822308E-01  1.06615598E-01
1.82682000E-01  2.10874930E-01  1.05620356E-01
1.83189000E-01  5.82279735E-02  1.06004519E-01
1.83695000E-01  1.55620313E-01  1.06713225E-01
1.84202000E-01  2.93848372E-01  1.07526506E-01
1.84709000E-01  1.38812524E-01  1.06106102E-01
1.85216000E-01  2.86990980E-01  1.05664902E-01
1.85722000E-01  3.12406936E-01  1.06950060E-01
1.86229000E-01  2.77889351E-01  1.07562002E-01
1.86736000E-01  2.06864305E-01  1.06245003E-01
1.87242000E-01  1.56731632E-01  1.06474987E-01
1.87749000E-01  2.59930067E-01  1.07728845E-01
1.88256000E-01  7.03042350E-02  1.06847031E-01
1.88762000E-01  2.64397152E-01  1.07902248E-01
1.89269000E-01  1.97486616E-01  1.07314536E-01
1.89776000E-01  2.67437389E-01  1.08165846E-01
1.90282000E-01  2.82091673E-01  1.08043149E-01
1.90789000E-01  2.55724992E-01  1.07392347E-01
1.91296000E-01  9.69226878E-02  1.09029915E-01
1.91802000E-01  1.90936621E-01  1.06764326E-01
1.92309000E-01  8.51152614E-02  1.06327427E-01
1.92816000E-01  1.56857829E-01  1.06812110E-01
1.93323000E-01  2.00041963E-01  1.05710657E-01
1.93829000E-01  2.65765347E-01  1.07453532E-01
1.94336000E-01  2.02725104E-01  1.05132183E-01
1.94843000E-01  2.83965262E-01  1.03552027E-01
1.95349000E-01  -3.28416845E-02  1.02981015E-01
1.95856000E-01  1.65250550E-01  1.03245096E-01
1.96363000E-01  1.25235565E-01  1.02745184E-01
1.96869000E-01  2.71601501E-01  1.01262693E-01
1.97376000E-01  2.72689559E-01  1.00844506E-01
1.97883000E-01  2.18384581E-01  1.00050813E-01
1.98389000E-01  2.35925609E-01  1.00598897E-01
1.98896000E-01  1.58899911E-01  9.89162954E-02
1.99403000E-01  1.63167095E-01  9.86380373E-02
1.99909000E-01  1.39960875E-01  9.84192620E-02
2.00416000E-01  3.04858393E-01  9.76363424E-02
2.00923000E-01  2.28095654E-01  9.82729618E-02
2.01429000E-01  2.93806703E-01  9.78421998E-02
2.01936000E-01  2.93514079E-01  9.65948848E-02
2.02443000E-01  2.90897826E-01  9.67919668E-02
2.02949000E-01  1.28503954E-01  9.75084377E-02
2.03456000E-01  2.94423418E-01  9.73789832E-02
2.03963000E-01  1.36688035E-01  9.51193444E-02
2.04469000E-01  3.77736790E-02  9.54161602E-02
2.04976000E-01  2.12803662E-01  9.49262678E-02
2.05483000E-01  6.36152109E-02  9.52559297E-02
2.05989000E-01  2.55107677E-01  9.50701469E-02
2.06496000E-01  2.31097796E-01  9.43480023E-02
2.07003000E-01  2.01418511E-01  9.41301011E-02
2.07509000E-01  1.02560461E-02  9.46255900E-02
2.08016000E-01  2.05801116E-01  9.43577464E-02
2.08523000E-01  1.66708944E-01  9.33992102E-02
2.09029000E-01  2.33596374E-01  9.35345925E-02
2.09536000E-01  1.50810594E-01  9.29036245E-02
2.10043000E-01  1.38198084E-01  9.35883473E-02
2.10549000E-01  1.43576049E-01  9.30135225E-02
2.11056000E-01  1.90248506E-01  9.20563685E-02
2.11563000E-01  1.70624717E-01  9.23650154E-02
2.12069000E-01  -1.08296984E-02  9.29041046E-02
2.12576000E-01  1.84030461E-01  9.21930646E-02
2.13083000E-01  2.45032482E-01  9.22250522E-02
2.13589000E-01  1.05084933E-01  9.22334897E-02
2.14096000E-01  1.69707952E-01  9.05224363E-02
2.14603000E-01  1.64442014E-01  9.20254817E-02
2.15109000E-01  1.82657732E-01  9.15096926E-02
2.15616000E-01  1.94325416E-01  9.14415739E-02
2.16123000E-01  1.36833691E-01  9.06406163E-02
2.16629000E-01  2.20300716E-01  9.05402033E-02
2.17136000E-01  1.06655070E-01  9.09126556E-02
2.17643000E-01  2.23229059E-01  9.17332014E-02
2.18149000E-01  1.70437789E-01  9.14396252E-02
2.18656000E-01  6.42982262E-02  9.03904455E-02
2.19163000E-01  2.64963094E-01  9.09397966E-02
2.19669000E-01  1.23016378E-01  9.06875308E-02
2.20176000E-01  1.55727143E-01  9.12663144E-02
2.20683000E-01  1.98701452E-01  9.08120735E-02
2.21189000E-01  1.21237114E-01  8.99543775E-02
2.21696000E-01  1.66847792E-01  8.99338089E-02
2.22203000E-01  1.52679863E-01  9.04672445E-02
2.22709000E-01  1.03752814E-01  9.04845104E-02
2.23216000E-01  2.62121103E-01  8.91502356E-02
2.23722000E-01  5.95456440E-02  9.00089093E-02
2.24229000E-01  2.50320154E-01  9.01751741E-02
2.24736000E-01  2.33722088E-01  8.98956538E-02
2.25242000E-01  2.46566666E-02  8.91803537E-02
2.25749000E-01  1.83773231E-01  8.87794204E-02
2.26256000E-01  8.97968386E-02  8.94941134E-02
2.26762000E-01  7.86463640E-02  8.89299891E-02
2.27269000E-01  1.21823315E-01  8.94539836E-02
2.27776000E-01  7.81149585E-02  8.90384012E-02
2.28282000E-01  2.94027690E-01  8.86185753E-02
2.28789000E-01  5.35698917E-02  8.87124807E-02
2.29296000E-01  1.08227906E-01  8.83568251E-02
2.29802000E-01  2.33697328E-01  8.84746894E-02
2.30309000E-01  1.14400116E-01  8.76137527E-02
2.30816000E-01  1.81054985E-01  8.80505627E-02
2.31322000E-01  1.90359793E-01  8.87112108E-02
2.31829000E-01  5.61286193E-02  8.72329824E-02
2.32335000E-01  1.75089605E-01  8.83649928E-02
2.32842000E-01  2.03963169E-01  8.79151167E-02
2.33349000E-01  2.78616987E-01  8.80598026E-02
2.33855000E-01  1.58591471E-01  8.75765002E-02
2.34362000E-01  1.84743541E-01  8.80261554E-02
2.34869000E-01  1.84296422E-01  8.76857703E-02
2.35375000E-01  3.77166302E-02  8.73210935E-02
2.35882000E-01  1.99430648E-01  8.70700513E-02
2.36389000E-01  2.01723466E-01  8.79003436E-02
2.36895000E-01  1.45926632E-01  8.75771090E-02
2.37402000E-01  2.84246638E-01  8.73423441E-02
2.37908000E-01  2.34409809E-02  8.68822909E-02
2.38415000E-01  -2.01085845E-02  8.77280273E-02
2.38922000E-01  2.10115518E-01  8.72682413E-02
2.39428000E-01  1.49130062E-01  8.73832874E-02
2.39935000E-01  1.18669017E-01  8.69289000E-02
2.40442000E-01  1.32936912E-01  8.64379057E-02
2.40948000E-01  1.83371798E-01  8.70475852E-02
2.41455000E-01  1.27158214E-01  8.71442563E-02
2.41962000E-01  1.84401925E-01  8.69470165E-02
2.42468000E-01  2.58753008E-03  8.63825568E-02
2.42975000E-01  1.67121313E-01  8.67727901E-02
2.43481000E-01  1.51416853E-01  8.66408149E-02
2.43988000E-01  4.46092567E-02  8.65630527E-02
2.44495000E-01  1.56564669E-01  8.69811394E-02
2.45001000E-01  -8.67563022E-04  8.66284841E-02
2.45508000E-01  4.93371303E-02  8.59808939E-02
2.46015000E-01  1.26075048E-01  8.63472107E-02
2.46521000E-01  -5.71330870E-02  8.59967022E-02
2.47028000E-01  1.57351762E-01  8.64751171E-02
2.47534000E-01  1.04214753E-01  8.55133397E-02
2.48041000E-01  1.96807030E-01  8.60130842E-02
2.48548000E-01  2.57954969E-01  8.56960711E-02
2.49054000E-01  9.85556247E-02  8.57630245E-02
2.49561000E-01  -8.22426234E-03  8.60471983E-02
2.50068000E-01  1.02698960E-02  8.59202418E-02
2.50574000E-01  -1.83889317E-02  8.52437655E-02
2.51081000E-01  7.37587878E-02  8.55706500E-02
2.51587000E-01  1.66513520E-01  8.55486148E-02
2.52094000E-01  3.90795960E-02  8.48688225E-02
2.52601000E-01  4.79596551E-02  8.49553906E-02
2.53107000E-01  1.73286305E-02  8.55284467E-02
2.53614000E-01  9.00776160E-02  8.53060260E-02
2.54120000E-01  9.45324571E-02  8.46410252E-02
2.54627000E-01  1.06918511E-01  8.49316690E-02
2.55134000E-01  7.71826166E-02  8.47274356E-02
2.55640000E-01  6.56505583E-02  8.47648734E-02
2.56147000E-01  5.80819190E-02  8.39759576E-02
2.56654000E-01  1.80811579E-01  8.53860347E-02
2.57160000E-01  1.47224522E-01  8.49135093E-02
2.57667000E-01  2.79845694E-03  8.40162961E-02
2.58173000E-01  1.77859562E-01  8.50708723E-02
2.58680000E-01  9.17988409E-02  8.46520458E-02
2.59187000E-01  1.31505991E-01  8.42545892E-02
2.59693000E-01  1.35112407E-01  8.42071340E-02
2.60200000E-01  6.25753715E-02  8.40102159E-02
2.60706000E-01  5.75644087E-02  8.42139194E-02
2.61213000E-01  -1.80364915E-02  8.45900753E-02
2.61720000E-01  2.81949326E-02  8.41736140E-02
2.62226000E-01  1.15840776E-01  8.36311885E-02
2.62733000E-01  -9.98184239E-03  8.42840413E-02
2.63239000E-01  -8.96666436E-02  8.44007036E-02
2.63746000E-01  4.37292882E-02  8.39478189E-02
2.64253000E-01  1.37490054E-01  8.37798256E-02
2.64759000E-01  1.61019940E-01  8.32116180E-02
2.65266000E-01  1.47477538E-01  8.37325009E-02
2.65772000E-01  3.28144833E-02  8.27419229E-02
2.66279000E-01  2.45904461E-01  8.30229532E-02
2.66786000E-01  -3.28674256E-03  8.30425253E-02
2.67292000E-01  1.52010690E-01  8.30159360E-02
2.67799000E-01  -8.72683310E-02  8.27831170E-02
2.68305000E-01  1.58027890E-01  8.23215753E-02
2.68812000E-01  -1.59079749E-02  8.33279024E-02
2.69319000E-01  8.71230599E-04  8.19614234E-02
2.69825000E-01  6.73460151E-02  8.20319290E-02
2.70332000E-01  9.12065884E-02  8.28275127E-02
2.70838000E-01  7.95426485E-02  8.31651289E-02
2.71345000E-01  1.04847669E-01  8.36180631E-02
2.71852000E-01  7.67231707E-02  8.34107312E-02
2.72358000E-01  7.09178676E-02  8.39061219E-02
2.72865000E-01  -1.44067594E-02  8.35284585E-02
2.73371000E-01  7.92559361E-02  8.36959485E-02
2.73878000E-01  3.11667457E-02  8.41069973E-02
2.74385000E-01  -9.68539595E-03  8.31148956E-02
2.74891000E-01  2.97843243E-03  8.32899404E-02
2.75398000E-01  1.72240451E-02  8.25640752E-02
2.75904000E-01  8.63284516E-02  8.18523882E-02
2.76411000E-01  1.31541122E-01  8.11825311E-02
2.76917000E-01  7.90846707E-02  8.09923881E-02
2.77424000E-01  1.71548241E-01  8.13745173E-02
2.77931000E-01  8.31852433E-02  8.08746145E-02
2.78437000E-01  1.06630850E-01  8.00830597E-02
2.78944000E-01  -8.08366875E-03  8.05059530E-02
2.79450000E-01  6.56081217E-02  8.02092743E-02
2.79957000E-01  1.92374832E-03  8.03201059E-02
2.80464000E-01  2.75429736E-02  7.99975552E-02
2.80970000E-01  3.90569017E-02  8.01716055E-02
2.81477000E-01  1.44046267E-01  7.95670902E-02
2.81983000E-01  2.13323236E-01  7.95227795E-02
2.82490000E-01  -4.84443371E-02  7.99137886E-02
2.82996000E-01  1.89681912E-01  7.89709271E-02
2.83503000E-01  9.06424696E-03  7.86913733E-02
2.84010000E-01  1.58020541E-01  7.84555787E-02
2.84516000E-01  -4.73229888E-03  7.83507775E-02
2.85023000E-01  1.24466290E-01  7.71221477E-02
2.85529000E-01  1.06136975E-01  7.64904105E-02
2.86036000E-01  1.14297014E-01  7.64546499E-02
2.86542000E-01  1.05611654E-01  7.63041214E-02
2.87049000E-01  4.44931079E-02  7.59670243E-02
2.87556000E-01  5.18666594E-02  7.59576051E-02
2.88062000E-01  -1.10243795E-02  7.58010601E-02
2.88569000E-01  1.61109758E-01  7.44077839E-02
2.89075000E-01  1.29150018E-02  7.49814999E-02
2.89582000E-01  1.44123492E-01  7.48948229E-02
2.90088000E-01  6.07771313E-03  7.40813751E-02
2.90595000E-01  4.45181678E-02  7.37461625E-02
2.91102000E-01  8.79935866E-02  7.35159776E-02
2.91608000E-01  7.69700412E-02  7.36903412E-02
2.92115000E-01  1.37189011E-01  7.32476291E-02
2.92621000E-01  -6.61159391E-02  7.28321627E-02
2.93128000E-01  1.55291880E-01  7.26040818E-02
2.93634000E-01  7.88544656E-02  7.28125174E-02
2.94141000E-01  7.69981251E-02  7.26321236E-02
2.94647000E-01  1.02257528E-01  7.26388471E-02
2.95154000E-01  5.07897190E-02  7.22495913E-02
2.95661000E-01  9.44024063E-02  7.15904200E-02
2.96167000E-01  3.14644920E-03  7.21332757E-02
2.96674000E-01  5.93137829E-02  7.27697090E-02
2.97180000E-01  1.85255600E-01  7.16300546E-02
2.97687000E-01  2.31701621E-01  7.16131460E-02
2.98193000E-01  1.92632635E-01  7.16677139E-02
2.98700000E-01  1.30176832E-02  7.17449375E-02
2.99207000E-01  1.15162784E-01  7.12715509E-02
2.99713000E-01  4.58880898E-02  7.12270290E-02
3.00220000E-01  1.73548676E-01  7.11688291E-02
3.00726000E-01  5.93535962E-02  7.04117701E-02
3.01233000E-01  4.00185632E-02  7.07233823E-02
3.01739000E-01  8.72796027E-02  7.09938743E-02
3.02246000E-01  -9.48202023E-03  7.07974839E-02
3.02752000E-01  8.21335138E-02  7.03531786E-02
3.03259000E-01  1.59487922E-01  7.03796455E-02
3.03765000E-01  -1.17351156E-01  7.03157153E-02
3.04272000E-01  2.69191903E-02  6.98782267E-02
3.04779000E-01  3.90177910E-02  7.01367797E-02
3.05285000E-01  1.22888692E-01  6.96791733E-02
3.05792000E-01  1.56792076E-01  6.92468462E-02
3.06298000E-01  7.27835888E-02  6.95434611E-02
3.06805000E-01  5.16791790E-02  7.03024466E-02
3.07311000E-01  1.04256167E-01  6.96858816E-02
3.07818000E-01  1.06511146E-01  6.98225190E-02
3.08324000E-01  4.91724621E-02  6.86787489E-02
3.08831000E-01  5.36169834E-02  6.93522584E-02
3.09337000E-01  -3.72492716E-03  6.84210814E-02
3.09844000E-01  -2.03858776E-02  6.82558599E-02
3.10350000E-01  1.47223594E-02  6.88387438E-02
3.10857000E-01  8.24979664E-02  6.82867808E-02
3.11364000E-01  3.61152341E-02  6.78217117E-02
3.11870000E-01  1.64197134E-01  6.78344808E-02
3.12377000E-01  -1.74011286E-02  6.77413988E-02
3.12883000E-01  8.44555286E-02  6.75850887E-02
3.13390000E-01  5.68934832E-02  6.70902758E-02
3.13896000E-01  1.81862829E-01  6.78249842E-02
3.14403000E-01  1.07548873E-01  6.65776189E-02
3.14909000E-01  2.89303672E-02  6.62889066E-02
3.15416000E-01  2.87139834E-03  6.64404201E-02
3.15922000E-01  1.85268844E-01  6.68334283E-02
3.16429000E-01  2.61053148E-02  6.64014590E-02
3.16935000E-01  -1.20556198E-02  6.62728513E-02
3.17442000E-01  8.78417789E-02  6.72304778E-02
3.17948000E-01  6.63151583E-02  6.63115323E-02
3.18455000E-01  8.02729172E-04  6.54975365E-02
3.18961000E-01  1.31216392E-02  6.61434363E-02
3.19468000E-01  9.65925197E-02  6.52746084E-02
3.19975000E-01  4.85126678E-02  6.58450491E-02
3.20481000E-01  4.59401135E-02  6.52590040E-02
3.20988000E-01  -1.69641708E-02  6.55031953E-02
3.21494000E-01  8.06346413E-02  6.56955955E-02
3.22001000E-01  -2.09823731E-02  7.64461495E-02
3.22507000E-01  2.14327691E-02  6.67182487E-02
3.23014000E-01  5.93280924E-02  6.61721982E-02
3.23520000E-01  9.06245989E-02  6.61929332E-02
3.24027000E-01  -4.43372168E-02  6.57759865E-02
3.24533000E-01  -6.37741105E-02  6.57197050E-02
3.25040000E-01  7.87655469E-02  6.59630775E-02
3.25546000E-01  -4.22456330E-02  6.78361160E-02
3.26053000E-01  -2.66837429E-02  6.79169648E-02
3.26559000E-01  3.30511795E-03  6.68502226E-02
3.27066000E-01  1.17240142E-01  6.54306541E-02
3.27572000E-01  8.24114505E-02  6.55550851E-02
3.28079000E-01  1.96382006E-01  6.63040258E-02
3.28585000E-01  1.20701247E-01  6.52949009E-02
3.29092000E-01  8.03389841E-02  6.56324155E-02
3.29598000E-01  1.09945101E-01  6.56994238E-02
3.30105000E-01  2.60586719E-02  6.58261887E-02
3.30611000E-01  -1.07168622E-03  6.60460229E-02
3.31118000E-01  1.72593491E-02  6.56119691E-02
3.31624000E-01  2.34095794E-02  6.59549591E-02
3.32131000E-01  9.70898013E-03  6.60163193E-02
3.32637000E-01  5.12351116E-02  6.58177042E-02
3.33144000E-01  9.51417346E-02  6.59691632E-02
3.33650000E-01  -1.18947911E-01  6.59939017E-02
3.34157000E-01  6.55675546E-02  6.59745829E-02
3.34663000E-01  2.71270316E-02  6.62521474E-02
3.35170000E-01  4.79956895E-02  6.67903692E-02
3.35676000E-01  6.37384571E-02  6.58483715E-02
3.36183000E-01  -5.20912733E-03  6.57695051E-02
3.36689000E-01  9.87976905E-03  6.58603951E-02
3.37196000E-01  4.49179754E-02  6.66260462E-02
3.37702000E-01  1.52779192E-01  6.56412763E-02
3.38209000E-01  1.16078605E-01  6.61237427E-02
3.38715000E-01  5.66132574E-02  6.62615423E-02
3.39222000E-01  2.69593994E-02  6.71037105E-02
3.39728000E-01  1.65612241E-02  6.66685437E-02
3.40235000E-01  1.29507440E-01  9.60655367E-02
3.40741000E-01  4.03556527E-02  6.62238618E-02
3.41248000E-01  2.58947684E-02  6.64707500E-02
3.41754000E-01  1.03810663E-01  6.64884277E-02
3.42261000E-01  1.11573932E-01  6.70537363E-02
3.42767000E-01  1.06847099E-02  6.61124509E-02
3.43274000E-01  4.41496366E-02  6.58071400E-02
3.43780000E-01  3.17196827E-02  6.67585223E-02
3.44287000E-01  -1.18420219E-02  6.65309762E-02
3.44793000E-01  1.06144377E-01  6.66632408E-02
3.45300000E-01  4.09992177E-02  6.75843499E-02
3.45806000E-01  -3.57818543E-02  6.74850477E-02
3.46313000E-01  4.80369558E-02  6.90233622E-02
3.46819000E-01  3.90641449E-02  6.83215767E-02
3.47325000E-01  2.51358442E-02  6.90162892E-02
3.47832000E-01  3.04632730E-02  6.88945830E-02
3.48338000E-01  3.97500396E-02  6.94358815E-02
3.48845000E-01  1.54755045E-01  6.97986080E-02
3.49351000E-01  5.44638636E-02  7.09869997E-02
3.49858000E-01  1.16492119E-01  7.10251238E-02
3.50364000E-01  -2.10875976E-03  7.05525517E-02
3.50871000E-01  1.14804133E-01  7.01916796E-02
3.51377000E-01  -4.14288350E-02  7.09194046E-02
3.51884000E-01  1.49857035E-02  7.08664130E-02
3.52390000E-01  2.88146802E-02  7.12737737E-02
3.52897000E-01  -7.67822022E-02  7.17013610E-02
3.53403000E-01  -5.94061557E-02  7.11104963E-02
3.53910000E-01  -5.35950014E-02  7.11210462E-02
3.54416000E-01  9.72326086E-02  7.37219753E-02
3.54923000E-01  7.28958956E-02  7.27471824E-02
3.55429000E-01  1.07811479E-01  7.27701015E-02
3.55935000E-01  2.60055687E-02  7.28319928E-02
3.56442000E-01  7.82519318E-02  7.38415460E-02
3.56948000E-01  8.67920625E-02  7.35794683E-02
3.57455000E-01  1.40001018E-02  7.45229932E-02
3.57961000E-01  1.25183374E-01  7.38222020E-02
3.58468000E-01  1.01946224E-01  7.27491814E-02
3.58974000E-01  -1.22251818E-01  9.71378962E-02
3.59481000E-01  6.72345258E-02  9.08998984E-02
3.59987000E-01  6.67793021E-03  8.83948009E-02
3.60494000E-01  8.14218951E-02  8.59787374E-02
3.61000000E-01  1.05071633E-01  8.61582905E-02
3.61506000E-01  -2.15258106E-02  8.74372500E-02
3.62013000E-01  -2.43310966E-02  8.54807414E-02
3.62519000E-01  1.26383838E-01  8.56936868E-02
3.63026000E-01  1.76806601E-01  8.51756199E-02
3.63532000E-01  1.02794933E-01  8.66453389E-02
3.64039000E-01  -2.03047065E-02  8.69588142E-02
3.64545000E-01  7.37418032E-02  8.75798216E-02
3.65052000E-01  -2.85093607E-02  8.76957705E-02
3.65558000E-01  1.15324898E-01  8.61339170E-02
3.66064000E-01  5.48528371E-02  8.61138601E-02
3.66571000E-01  8.27538555E-02  8.63382632E-02
3.67077000E-01  9.29860503E-03  8.69047507E-02
3.67584000E-01  -2.20044881E-02  8.74924034E-02
3.68090000E-01  3.06478481E-02  8.65255820E-02
3.68597000E-01  6.15956108E-03  8.81066950E-02
3.69103000E-01  1.64933754E-01  8.81290686E-02
3.69610000E-01  -5.02102075E-02  8.83360029E-02
3.70116000E-01  9.41254657E-02  8.82598956E-02
3.70622000E-01  -7.79617245E-03  8.90136151E-02
3.71129000E-01  4.09333337E-02  9.05417171E-02
3.71635000E-01  -7.32343810E-02  8.93289865E-02
3.72142000E-01  1.12136549E-02  9.02146456E-02
3.72648000E-01  8.30829168E-02  8.99441994E-02
3.73155000E-01  1.74286240E-02  9.14984699E-02
3.73661000E-01  3.03738978E-02  9.11148141E-02
3.74167000E-01  1.01986672E-01  9.07723453E-02
3.74674000E-01  -1.00858985E-02  9.28614343E-02
3.75180000E-01  1.15225946E-02  9.14164576E-02
3.75687000E-01  3.06292150E-02  9.18305370E-02
3.76193000E-01  -2.64316407E-02  9.26347055E-02
3.76700000E-01  2.48104661E-01  9.30181498E-02
3.77206000E-01  7.68083352E-02  9.36128491E-02
3.77712000E-01  1.39983514E-01  9.42682000E-02
3.78219000E-01  1.15514601E-02  9.48510686E-02
3.78725000E-01  7.40835307E-02  9.40692428E-02
3.79232000E-01  -1.49265869E-02  9.53783060E-02
3.79738000E-01  2.13314887E-02  9.53341241E-02
3.80245000E-01  4.84825388E-02  9.69782921E-02
3.80751000E-01  -5.05911146E-02  9.68315952E-02
3.81257000E-01  2.01053203E-01  9.72414105E-02
3.81764000E-01  1.17040861E-01  9.63630781E-02
3.82270000E-01  -1.19288311E-02  9.80050918E-02
3.82777000E-01  -1.35577872E-02  9.88305585E-02
3.83283000E-01  6.94733964E-03  9.87762369E-02
3.83789000E-01  4.99912959E-02  9.87220551E-02
3.84296000E-01  3.59403496E-02  9.75966017E-02
3.84802000E-01  -2.75797186E-02  1.00070484E-01
3.85309000E-01  -2.03179163E-02  9.91153589E-02
3.85815000E-01  1.99840924E-01  1.00214938E-01
3.86321000E-01  -1.95702849E-03  9.98677949E-02
3.86828000E-01  6.24415694E-02  1.01033530E-01
3.87334000E-01  2.43952780E-02  1.00770053E-01
3.87841000E-01  9.33913040E-02  1.01725090E-01
3.88347000E-01  -2.35004972E-01  1.02205024E-01
3.88853000E-01  1.28438300E-01  1.01165452E-01
3.89360000E-01  -8.44094798E-02  1.02565891E-01
3.89866000E-01  5.29641868E-02  1.03344185E-01
3.90373000E-01  2.91688092E-01  1.05033353E-01
3.90879000E-01  -1.11941512E-01  1.04080028E-01
3.91385000E-01  7.93316548E-02  1.03626472E-01
3.91892000E-01  2.52909896E-02  1.05429796E-01
3.92398000E-01  -1.84682180E-03  1.07462963E-01
3.92905000E-01  9.58077133E-02  1.07110663E-01
3.93411000E-01  7.58353998E-02  1.05955183E-01
3.93917000E-01  1.60723085E-01  1.08193512E-01
3.94424000E-01  1.29254209E-01  1.09175894E-01
3.94930000E-01  2.12318947E-01  1.10038056E-01
3.95437000E-01  1.35355909E-01  1.07869910E-01
3.95943000E-01  -9.04672976E-02  1.10789911E-01
3.96449000E-01  -3.34503819E-02  1.57626049E-01
3.96956000E-01  5.29824238E-02  1.11301285E-01
3.97462000E-01  -9.26651865E-02  1.10095714E-01
3.97969000E-01  4.64404207E-02  1.13794663E-01
3.98475000E-01  -2.19700284E-02  1.13198602E-01
3.98981000E-01  2.15062453E-01  1.12626590E-01
3.99488000E-01  1.64786887E-02  1.15081432E-01
3.99994000E-01  -5.65449822E-02  1.16192405E-01
4.00500000E-01  -8.37585354E-05  1.16955052E-01
4.01007000E-01  -6.35158737E-02  1.13776118E-01
4.01513000E-01  3.40588816E-02  1.18981370E-01
4.02020000E-01  2.05317659E-01  1.19707422E-01
4.02526000E-01  -6.34100236E-02  1.19193762E-01
4.03032000E-01  4.35330120E-02  1.16922466E-01
4.03539000E-01  -9.89970576E-02  1.22636229E-01
4.04045000E-01  -1.21448706E-01  1.24446334E-01
4.04551000E-01  7.88081867E-03  1.21416274E-01
4.05058000E-01  9.93162810E-02  1.27004451E-01
4.05564000E-01  5.56388562E-02  1.23762008E-01
4.06071000E-01  5.57786304E-02  1.21003313E-01
4.06577000E-01  1.85142105E-01  1.27689884E-01
4.07083000E-01  -1.26018811E-01  1.30951537E-01
4.07590000E-01  -4.31849445E-02  1.25814786E-01
4.08096000E-01  6.34843537E-03  1.26228702E-01
4.08602000E-01  -1.09627948E-01  1.30939230E-01
4.09109000E-01  -5.31860452E-02  1.26674225E-01
4.09615000E-01  1.06458275E-03  1.24483919E-01
4.10121000E-01  4.75718735E-02  1.26541381E-01
4.10628000E-01  5.89684562E-02  1.30876539E-01
4.11134000E-01  9.27987779E-02  1.22552580E-01
4.11641000E-01  8.65832379E-02  1.29447899E-01
4.12147000E-01  1.11776845E-01  1.29174141E-01
4.12653000E-01  1.75707309E-01  1.27388596E-01
4.13160000E-01  -2.08504657E-02  1.31171522E-01
4.13666000E-01  1.18714106E-01  1.33199119E-01
4.14172000E-01  2.04345083E-01  1.30793428E-01
4.14679000E-01  8.07640230E-02  1.37920882E-01
4.15185000E-01  7.31153412E-02  1.36540710E-01
4.15691000E-01  5.35211038E-02  1.31952996E-01
4.16198000E-01  1.49383310E-02  1.37973010E-01
4.16704000E-01  1.38097857E-01  1.42318004E-01
4.17210000E-01  7.86672661E-02  1.35253993E-01
4.17717000E-01  1.82931725E-01  1.40767802E-01
4.18223000E-01  -3.32162588E-03  1.34032653E-01
4.18729000E-01  -6.90324364E-02  1.38018364E-01
4.19236000E-01  1.90750901E-01  1.41550389E-01
4.19742000E-01  5.01555572E-03  1.36171188E-01
4.20248000E-01  -2.02761735E-02  1.28190783E-01
4.20755000E-01  -1.93461308E-02  1.30201913E-01
4.21261000E-01  6.62296184E-02  1.26331497E-01
4.21767000E-01  4.62122795E-02  1.28099240E-01
4.22274000E-01  2.83851734E-02  1.28183929E-01
4.22780000E-01  -2.23254954E-02  1.28572225E-01
4.23286000E-01  4.98573536E-02  1.31166647E-01
4.23793000E-01  -1.64262533E-01  1.30959036E-01
4.24299000E-01  2.27242690E-01  1.32425006E-01
4.24805000E-01  -5.18796808E-02  1.33093244E-01
4.25312000E-01  1.99459881E-01  1.35923461E-01
4.25818000E-01  -3.83988057E-02  1.32424391E-01
4.26324000E-01  -3.94876839E-02  1.38368764E-01
4.26831000E-01  -1.58715951E-02  1.34834438E-01
4.27337000E-01  1.16033931E-01  1.39547410E-01
4.27843000E-01  1.61287883E-01  1.37697359E-01
4.28350000E-01  -5.98974960E-02  1.41145243E-01
4.28856000E-01  -4.38939799E-02  1.40142092E-01
4.29362000E-01  1.23484043E-01  1.40256194E-01
4.29869000E-01  -4.70207419E-02  1.45999866E-01
4.30375000E-01  -6.92244759E-02  1.45446028E-01
4.30881000E-01  6.04232387E-02  1.46220088E-01
4.31388000E-01  1.82714343E-01  1.46021254E-01
4.31894000E-01  -8.71903599E-02  1.47209122E-01
4.32400000E-01  -9.41604495E-02  1.52262227E-01
4.32907000E-01  1.86800993E-01  1.47835651E-01
4.33413000E-01  2.17395073E-01  1.54721214E-01
4.33919000E-01  -5.21266454E-02  1.53645352E-01
4.34425000E-01  1.05776755E-01  1.55472200E-01
4.34932000E-01  6.26704030E-02  1.54361502E-01
4.35438000E-01  -9.93294259E-02  1.60590944E-01
4.35944000E-01  1.84336417E-01  1.56004865E-01
4.36451000E-01  -1.23699529E-01  1.58285652E-01
4.36957000E-01  9.26153750E-02  1.64900435E-01
4.37463000E-01  -2.21878090E-01  1.62905739E-01
4.37970000E-01  -7.71682198E-02  1.60736805E-01
4.38476000E-01  -8.97233246E-02  1.64086898E-01
4.38982000E-01  2.88975481E-01  1.65924326E-01
4.39489000E-01  3.17183453E-02  1.70748645E-01
4.39995000E-01  -1.00909272E-01  1.68811974E-01
4.40501000E-01  -3.87759675E-01  1.70519920E-01
4.41007000E-01  2.17739871E-02  1.74053660E-01
4.41514000E-01  -5.29975395E-02  1.72933137E-01
4.42020000E-01  -4.43331172E-02  1.80894753E-01
4.42526000E-01  -4.68011196E-02  1.79886735E-01
4.43033000E-01  -7.38912281E-02  1.80532191E-01
4.43539000E-01  3.00984044E-01  1.83361387E-01
4.44045000E-01  -2.10041198E-01  1.87002216E-01
4.44551000E-01  2.33298138E-01  1.90311892E-01
4.45058000E-01  6.91819305E-02  1.90469485E-01
4.45564000E-01  2.23656772E-01  1.98461581E-01
4.46070000E-01  -5.59637718E-02  1.95718716E-01
4.46577000E-01  6.00290538E-02  1.98199840E-01
4.47083000E-01  -1.59076973E-01  2.09477691E-01
4.47589000E-01  -4.98727512E-01  2.06292455E-01
4.48095000E-01  2.49994714E-01  2.08788527E-01
4.48602000E-01  -2.64488611E-01  2.12401363E-01
4.49108000E-01  1.99455457E-01  2.15117768E-01
4.49614000E-01  2.63420682E-01  2.19172071E-01
4.50121000E-01  -1.63950921E-01  2.24175122E-01
4.50627000E-01  -3.29524321E-02  2.31345972E-01
4.51133000E-01  2.75620032E-01  2.29358415E-01
4.51639000E-01  -1.69114781E-03  2.40436861E-01
4.52146000E-01  1.23547834E-01  2.42011058E-01
4.52652000E-01  2.42787687E-01  2.44267385E-01
4.53158000E-01  -2.55517267E-01  2.52740189E-01
4.53664000E-01  3.61463826E-01  2.58118124E-01
4.54171000E-01  -2.54021364E-01  2.63998754E-01
4.54677000E-01  5.27099691E-02  2.73521461E-01
4.55183000E-01  -2.39864815E-01  2.75055599E-01
4.55689000E-01  3.05488096E-01  2.85616771E-01
4.56196000E-01  2.02102296E-01  2.97363480E-01
4.56702000E-01  6.72899644E-02  2.93853903E-01
4.57208000E-01  -1.84686460E-01  3.09722164E-01
4.57714000E-01  -2.24553229E-01  3.34877057E-01
4.58221000E-01  1.97229895E-01  3.33949657E-01
4.58727000E-01  2.17439932E-01  3.47486869E-01
4.59233000E-01  -1.51201854E-01  3.69769280E-01
4.59740000E-01  4.41259377E-01  3.79046295E-01
4.60246000E-01  1.39787090E-01  3.92582542E-01
4.60752000E-01  -5.66144411E-01  4.25767232E-01
4.61258000E-01  1.45541689E-01  4.38761029E-01
4.61765000E-01  8.87790597E-02  4.78852541E-01
4.62271000E-01  3.59075999E-01  4.60748872E-01
4.62777000E-01  2.50730119E-01  5.17687463E-01
4.63283000E-01  2.60276711E-01  5.44687843E-01
4.63789000E-01  -1.55136857E-01  5.79845983E-01
4.64296000E-01  -5.94920418E-03  5.89931217E-01
4.64802000E-01  -3.06312654E-01  5.86435185E-01
4.65308000E-01  -2.85172639E-01  6.47442067E-01
4.65814000E-01  2.63231112E-01  6.99673922E-01
4.66321000E-01  4.46526458E-02  7.39505331E-01
4.66827000E-01  -4.62771489E-01  7.81312243E-01
4.67333000E-01  9.31482237E-01  8.29100480E-01
4.67839000E-01  4.95323886E-01  8.50513113E-01
4.68346000E-01  1.38061419E+00  9.89892693E-01
4.68852000E-01  1.45321916E-01  1.08173100E+00
4.69358000E-01  -8.82429923E-01  1.21905300E+00
4.69864000E-01  -8.41391627E-01  1.23090146E+00
4.70371000E-01  6.18571921E-02  1.58546332E+00
4.70877000E-01  -6.52958879E-01  1.82541514E+00
4.71383000E-01  -6.81490018E-01  2.25673539E+00
4.71889000E-01  7.92480591E-01  2.97705953E+00
4.72395000E-01  1.80321643E+00  2.50666023E+00
4.72902000E-01  -5.89514645E-01  5.17567118E+00


### HEADER:
#
#{
#    "analysis": {
#        "GNOM": {
#            "Alpha": 76.54,
#            "Dmax": "128",
#            "GNOM_ChiSquared": 0.9611247300698876,
#            "GNOM_Quality_Assessment": "a GOOD solution",
#            "Real_Space_I0": 52.87,
#            "Real_Space_I0_Err": 0.3708,
#            "Real_Space_Rg": 37.5,
#            "Real_Space_Rg_Err": 0.2237,
#            "Total_Estimate": 0.7632,
#            "qEnd": 0.414172,
#            "qStart": 0.012416
#        },
#        "guinier": {
#            "I0": "50.880966405825276",
#            "I0_autorg_err": "1.2386",
#            "I0_err": 1.2386,
#            "I0_est_err": -1,
#            "I0_fit_err": 0.624741686038389,
#            "Rg": "34.79635955490273",
#            "Rg_autorg_err": "1.9457",
#            "Rg_err": 1.9457,
#            "Rg_est_err": -1,
#            "Rg_fit_err": 0.4870496566381404,
#            "nEnd": 56,
#            "nStart": 7,
#            "qEnd": "0.03725",
#            "qRg_max": "1.296094800701017",
#            "qRg_min": "0.43203160023367226",
#            "qStart": "0.01242",
#            "rsq": "0.9471586637618349"
#        },
#        "molecularWeight": {
#            "Absolute": {
#                "Density_buffer": "3.34e+23",
#                "Density_dry_protein": "3.22e+23",
#                "MW": "",
#                "Partial_specific_volume": "0.7425"
#            },
#            "DatmwBayes": {
#                "ConfidenceIntervalLower": "92.65",
#                "ConfidenceIntervalProbability": "92.6134",
#                "ConfidenceIntervalUpper": "99.2",
#                "MW": "94.225",
#                "MWProbability": "86.2169"
#            },
#            "I(0)Concentration": {
#                "MW": ""
#            },
#            "PorodVolume": {
#                "Cutoff": "Default",
#                "Density": "0.00083",
#                "MW": "105.48233028542377",
#                "Q_max": "0.229802",
#                "VPorod": "210456.1924414913",
#                "VPorod_Corrected": "127087.14492219732"
#            },
#            "ShapeAndSize": {
#                "Dmax": "124.31",
#                "MW": "94.454",
#                "Shape": "compact"
#            },
#            "VolumeOfCorrelation": {
#                "Cutoff": "Manual",
#                "MW": "87.91895565937145",
#                "Q_max": "0.3",
#                "Type": "Protein",
#                "Vcor": "613.6732484600672"
#            }
#        }
#    },
#    "counters": {
#        "comment": ""
#    },
#    "filename": "S_A_TRAIL_18_1.dat",
#    "history": {
#        "subtraction": {
#            "initial_file": [
#                "A_TRAIL_18_1_00339.dat",
#                {
#                    "averaged_files": [
#                        [
#                            "TRAIL_18_1_00339.dat"
#                        ],
#                        [
#                            "TRAIL_18_1_00340.dat"
#                        ],
#                        [
#                            "TRAIL_18_1_00341.dat"
#                        ],
#                        [
#                            "TRAIL_18_1_00342.dat"
#                        ],
#                        [
#                            "TRAIL_18_1_00343.dat"
#                        ],
#                        [
#                            "TRAIL_18_1_00344.dat"
#                        ],
#                        [
#                            "TRAIL_18_1_00345.dat"
#                        ],
#                        [
#                            "TRAIL_18_1_00346.dat"
#                        ],
#                        [
#                            "TRAIL_18_1_00347.dat"
#                        ]
#                    ]
#                }
#            ],
#            "subtracted_file": [
#                "A_TRAIL_18_1_00276.dat",
#                {
#                    "averaged_files": [
#                        [
#                            "TRAIL_18_1_00276.dat"
#                        ],
#                        [
#                            "TRAIL_18_1_00277.dat"
#                        ],
#                        [
#                            "TRAIL_18_1_00278.dat"
#                        ],
#                        [
#                            "TRAIL_18_1_00279.dat"
#                        ],
#                        [
#                            "TRAIL_18_1_00280.dat"
#                        ],
#                        [
#                            "TRAIL_18_1_00281.dat"
#                        ],
#                        [
#                            "TRAIL_18_1_00282.dat"
#                        ],
#                        [
#                            "TRAIL_18_1_00283.dat"
#                        ],
#                        [
#                            "TRAIL_18_1_00284.dat"
#                        ],
#                        [
#                            "TRAIL_18_1_00285.dat"
#                        ],
#                        [
#                            "TRAIL_18_1_00286.dat"
#                        ],
#                        [
#                            "TRAIL_18_1_00287.dat"
#                        ],
#                        [
#                            "TRAIL_18_1_00288.dat"
#                        ],
#                        [
#                            "TRAIL_18_1_00289.dat"
#                        ],
#                        [
#                            "TRAIL_18_1_00290.dat"
#                        ],
#                        [
#                            "TRAIL_18_1_00291.dat"
#                        ],
#                        [
#                            "TRAIL_18_1_00292.dat"
#                        ],
#                        [
#                            "TRAIL_18_1_00293.dat"
#                        ],
#                        [
#                            "TRAIL_18_1_00294.dat"
#                        ],
#                        [
#                            "TRAIL_18_1_00295.dat"
#                        ],
#                        [
#                            "TRAIL_18_1_00296.dat"
#                        ]
#                    ]
#                }
#            ]
#        }
#    }
#}
