# Supplementary material for: Heparan sulfate promotes TRAIL-induced tumor cell apoptosis
Source: eLife. 2024 Jan 24;12:RP90192. doi: 10.7554/eLife.90192 (PMC10945736; doi:10.7554/eLife.90192)
Supplement: Figure 4—source data 1. [file elife-90192-fig4-data1.zip › SAXS TRAIL-12mer complex .dat]

### DATA:
#
# 908
#      Q             I(Q)           Error     
1.34300000E-02  3.41919000E+01  6.88610409E+00
1.39360000E-02  4.27033526E+01  2.43630015E+00
1.44430000E-02  4.12751559E+01  1.81078859E+00
1.49500000E-02  4.21986258E+01  1.40894979E+00
1.54570000E-02  4.38971304E+01  1.27735539E+00
1.59630000E-02  4.30956740E+01  1.15114031E+00
1.64700000E-02  4.19144720E+01  1.13796174E+00
1.69770000E-02  4.31052468E+01  1.88871655E+00
1.74840000E-02  4.29761738E+01  1.33031202E+00
1.79900000E-02  4.06052229E+01  1.70045524E+00
1.84970000E-02  4.20094139E+01  1.15979049E+00
1.90040000E-02  4.10904320E+01  1.26040342E+00
1.95110000E-02  4.05461076E+01  1.34906272E+00
2.00180000E-02  4.06373956E+01  1.23197480E+00
2.05240000E-02  4.00446693E+01  1.36434457E+00
2.10310000E-02  3.98116552E+01  1.17566927E+00
2.15380000E-02  3.94680816E+01  1.21586284E+00
2.20450000E-02  3.87259623E+01  1.19039910E+00
2.25510000E-02  3.87116629E+01  1.15309537E+00
2.30580000E-02  3.91764203E+01  1.10168477E+00
2.35650000E-02  3.92303541E+01  1.07242098E+00
2.40720000E-02  3.78898551E+01  8.50074482E-01
2.45790000E-02  3.77395200E+01  1.01357693E+00
2.50850000E-02  3.78589808E+01  9.07549787E-01
2.55920000E-02  3.73876854E+01  8.59092607E-01
2.60990000E-02  3.69462395E+01  6.81437751E-01
2.66060000E-02  3.63592960E+01  5.41169729E-01
2.71120000E-02  3.65132177E+01  5.11349211E-01
2.76190000E-02  3.56312895E+01  4.49576477E-01
2.81260000E-02  3.53554549E+01  3.83233971E-01
2.86330000E-02  3.51639266E+01  3.29458007E-01
2.91390000E-02  3.47251489E+01  3.02598223E-01
2.96460000E-02  3.43880020E+01  2.80937879E-01
3.01530000E-02  3.38780319E+01  2.64957247E-01
3.06600000E-02  3.38610411E+01  2.50850618E-01
3.11670000E-02  3.34389390E+01  2.46282934E-01
3.16730000E-02  3.29701343E+01  2.41748061E-01
3.21800000E-02  3.26606982E+01  2.40881503E-01
3.26870000E-02  3.19526102E+01  2.35214354E-01
3.31940000E-02  3.17750529E+01  2.31690789E-01
3.37000000E-02  3.13532770E+01  2.22678296E-01
3.42070000E-02  3.16323628E+01  2.22961714E-01
3.47140000E-02  3.09353604E+01  2.19735703E-01
3.52210000E-02  3.07645454E+01  2.17305259E-01
3.57270000E-02  3.03133779E+01  2.16286352E-01
3.62340000E-02  2.97319286E+01  2.07392627E-01
3.67410000E-02  2.95748774E+01  2.07597827E-01
3.72480000E-02  2.92720809E+01  2.06044991E-01
3.77550000E-02  2.86733681E+01  1.96841997E-01
3.82610000E-02  2.86511905E+01  1.93045252E-01
3.87680000E-02  2.82850568E+01  1.92235350E-01
3.92750000E-02  2.79224064E+01  1.89187133E-01
3.97820000E-02  2.74189678E+01  1.93070465E-01
4.02880000E-02  2.69924619E+01  1.84237327E-01
4.07950000E-02  2.68814459E+01  1.86285451E-01
4.13020000E-02  2.62025742E+01  1.83766099E-01
4.18090000E-02  2.63046356E+01  1.82126693E-01
4.23150000E-02  2.60362852E+01  1.81939674E-01
4.28220000E-02  2.55127215E+01  1.77850117E-01
4.33290000E-02  2.50745560E+01  1.78623373E-01
4.38360000E-02  2.48629109E+01  1.74014755E-01
4.43430000E-02  2.46849363E+01  1.70337114E-01
4.48490000E-02  2.45441310E+01  1.73305888E-01
4.53560000E-02  2.41725491E+01  1.68886129E-01
4.58630000E-02  2.34118637E+01  1.67890125E-01
4.63700000E-02  2.34384406E+01  1.63416008E-01
4.68760000E-02  2.27790629E+01  1.63621443E-01
4.73830000E-02  2.27962941E+01  1.66129116E-01
4.78900000E-02  2.23993626E+01  1.62378118E-01
4.83970000E-02  2.20839293E+01  1.61779651E-01
4.89030000E-02  2.18049208E+01  1.62063337E-01
4.94100000E-02  2.11096841E+01  1.60426540E-01
4.99170000E-02  2.12236777E+01  1.58012782E-01
5.04240000E-02  2.07965673E+01  1.56128944E-01
5.09310000E-02  2.08629036E+01  1.52562527E-01
5.14370000E-02  2.03145044E+01  1.50036623E-01
5.19440000E-02  2.02343596E+01  1.50075848E-01
5.24510000E-02  1.98701814E+01  1.48857290E-01
5.29580000E-02  1.97131566E+01  1.45320557E-01
5.34640000E-02  1.89503933E+01  1.46384284E-01
5.39710000E-02  1.92132499E+01  1.47215353E-01
5.44780000E-02  1.86945790E+01  1.45480956E-01
5.49850000E-02  1.86181567E+01  1.43558073E-01
5.54910000E-02  1.85648108E+01  1.43275497E-01
5.59980000E-02  1.81221389E+01  1.43243370E-01
5.65050000E-02  1.77699354E+01  1.41580006E-01
5.70120000E-02  1.75005603E+01  1.38325271E-01
5.75190000E-02  1.72689921E+01  1.40458422E-01
5.80250000E-02  1.68793072E+01  1.37841441E-01
5.85320000E-02  1.67823352E+01  1.39101533E-01
5.90390000E-02  1.66548082E+01  1.39368120E-01
5.95460000E-02  1.63490422E+01  1.37363512E-01
6.00520000E-02  1.62159628E+01  1.35596915E-01
6.05590000E-02  1.58392313E+01  1.35015097E-01
6.10660000E-02  1.59876070E+01  1.35154155E-01
6.15730000E-02  1.53723074E+01  1.33114558E-01
6.20790000E-02  1.53063643E+01  1.33799895E-01
6.25860000E-02  1.51095493E+01  1.33397741E-01
6.30930000E-02  1.47906970E+01  1.30942915E-01
6.36000000E-02  1.45998854E+01  1.30326356E-01
6.41060000E-02  1.43622508E+01  1.30848045E-01
6.46130000E-02  1.40546549E+01  1.30623279E-01
6.51200000E-02  1.41170242E+01  1.27162441E-01
6.56270000E-02  1.36705923E+01  1.29254979E-01
6.61340000E-02  1.37506731E+01  1.26575882E-01
6.66400000E-02  1.32824285E+01  1.27573566E-01
6.71470000E-02  1.31207787E+01  1.27659969E-01
6.76540000E-02  1.29564718E+01  1.26452859E-01
6.81610000E-02  1.26266957E+01  1.25707523E-01
6.86670000E-02  1.24029419E+01  1.24263631E-01
6.91740000E-02  1.21325514E+01  1.25046138E-01
6.96810000E-02  1.22979662E+01  1.22502011E-01
7.01880000E-02  1.21003693E+01  1.21518362E-01
7.06940000E-02  1.16056717E+01  1.24090356E-01
7.12010000E-02  1.13324000E+01  1.21894194E-01
7.17080000E-02  1.16246954E+01  1.22739628E-01
7.22150000E-02  1.11449083E+01  1.21698525E-01
7.27210000E-02  1.09353570E+01  1.22244608E-01
7.32280000E-02  1.08620757E+01  1.21666454E-01
7.37350000E-02  1.06361752E+01  1.20131792E-01
7.42420000E-02  1.06289544E+01  1.20695143E-01
7.47480000E-02  1.02550636E+01  1.18636833E-01
7.52550000E-02  1.01581432E+01  1.17858917E-01
7.57620000E-02  9.84706666E+00  1.18190002E-01
7.62690000E-02  9.69697542E+00  1.17565175E-01
7.67760000E-02  9.67903946E+00  1.17656319E-01
7.72820000E-02  9.63193295E+00  1.17066007E-01
7.77890000E-02  9.32838746E+00  1.15500970E-01
7.82960000E-02  9.34687801E+00  1.16007651E-01
7.88030000E-02  8.95745016E+00  1.14680538E-01
7.93090000E-02  8.95074173E+00  1.17934345E-01
7.98160000E-02  8.54008170E+00  1.16671100E-01
8.03230000E-02  8.58374280E+00  1.16271734E-01
8.08300000E-02  8.47801213E+00  1.17805167E-01
8.13360000E-02  8.35009603E+00  1.19401272E-01
8.18430000E-02  8.11263323E+00  1.19684185E-01
8.23500000E-02  8.06166126E+00  1.18422384E-01
8.28570000E-02  7.74684250E+00  1.19396571E-01
8.33630000E-02  7.70529122E+00  1.18425221E-01
8.38700000E-02  7.55474317E+00  1.18358371E-01
8.43770000E-02  7.49045529E+00  1.18491266E-01
8.48840000E-02  7.21186454E+00  1.18800558E-01
8.53900000E-02  6.92822578E+00  1.18834960E-01
8.58970000E-02  7.21664910E+00  1.19254332E-01
8.64040000E-02  6.87958355E+00  1.17912570E-01
8.69110000E-02  6.96867198E+00  1.17329635E-01
8.74170000E-02  6.48111242E+00  1.18653673E-01
8.79240000E-02  6.60953045E+00  1.17487241E-01
8.84310000E-02  6.43036851E+00  1.19740194E-01
8.89380000E-02  6.18926035E+00  1.18534622E-01
8.94440000E-02  6.20312084E+00  1.17007368E-01
8.99510000E-02  6.08835084E+00  1.18016825E-01
9.04580000E-02  6.08530982E+00  1.17491773E-01
9.09650000E-02  5.67247180E+00  1.17422952E-01
9.14710000E-02  5.57548551E+00  1.18178860E-01
9.19780000E-02  5.32099476E+00  1.17982992E-01
9.24850000E-02  5.43578677E+00  1.21302752E-01
9.29920000E-02  5.31693909E+00  1.21163225E-01
9.34980000E-02  5.22517559E+00  1.18118170E-01
9.40050000E-02  5.12634594E+00  1.16701738E-01
9.45120000E-02  5.00894518E+00  1.17769605E-01
9.50190000E-02  4.75009137E+00  1.18049743E-01
9.55250000E-02  4.76126630E+00  1.16312091E-01
9.60320000E-02  4.58597580E+00  1.17844306E-01
9.65390000E-02  4.75273366E+00  1.17569319E-01
9.70460000E-02  4.50787109E+00  1.15646576E-01
9.75520000E-02  4.64632568E+00  1.16348012E-01
9.80590000E-02  4.20113379E+00  1.16492233E-01
9.85660000E-02  4.07864320E+00  1.15170106E-01
9.90730000E-02  4.09313126E+00  1.16524422E-01
9.95790000E-02  4.18194561E+00  1.14143861E-01
1.00086000E-01  3.96959821E+00  1.14601148E-01
1.00593000E-01  3.60305511E+00  1.14237162E-01
1.01100000E-01  3.84151512E+00  1.14632573E-01
1.01606000E-01  3.79963680E+00  1.13190478E-01
1.02113000E-01  3.56801866E+00  1.12143450E-01
1.02620000E-01  3.43851786E+00  1.11468403E-01
1.03127000E-01  3.43141137E+00  1.11025016E-01
1.03633000E-01  3.41967900E+00  1.09426614E-01
1.04140000E-01  3.09743328E+00  1.10991661E-01
1.04647000E-01  3.28178692E+00  1.10123971E-01
1.05154000E-01  3.20495185E+00  1.09608997E-01
1.05660000E-01  3.06306795E+00  1.10702569E-01
1.06167000E-01  2.95821432E+00  1.09070998E-01
1.06674000E-01  3.10274247E+00  1.09324738E-01
1.07181000E-01  2.79281158E+00  1.08473537E-01
1.07687000E-01  2.76442093E+00  1.06713546E-01
1.08194000E-01  2.45344182E+00  1.07146829E-01
1.08701000E-01  2.67758850E+00  1.06391474E-01
1.09208000E-01  2.70333728E+00  1.05898545E-01
1.09714000E-01  2.50423947E+00  1.06958308E-01
1.10221000E-01  2.27292456E+00  1.05274917E-01
1.10728000E-01  2.44259545E+00  1.06337416E-01
1.11235000E-01  2.32370673E+00  1.04119576E-01
1.11741000E-01  2.18100736E+00  1.03872565E-01
1.12248000E-01  2.07765663E+00  1.03746685E-01
1.12755000E-01  1.91969191E+00  1.03296877E-01
1.13262000E-01  2.05087755E+00  1.03498974E-01
1.13768000E-01  2.06980944E+00  1.02092197E-01
1.14275000E-01  1.90441907E+00  1.01980277E-01
1.14782000E-01  1.84576079E+00  1.01750131E-01
1.15289000E-01  1.91405080E+00  1.01401921E-01
1.15795000E-01  1.68363973E+00  1.01737211E-01
1.16302000E-01  1.79814077E+00  1.01248837E-01
1.16809000E-01  1.76405284E+00  9.98812907E-02
1.17316000E-01  1.70147243E+00  1.00186452E-01
1.17822000E-01  1.66327986E+00  1.01240158E-01
1.18329000E-01  1.48568819E+00  1.01324405E-01
1.18836000E-01  1.55107229E+00  9.99728858E-02
1.19342000E-01  1.49556855E+00  1.00207971E-01
1.19849000E-01  1.44742403E+00  9.99382961E-02
1.20356000E-01  1.41168147E+00  9.90821566E-02
1.20863000E-01  1.47707710E+00  9.94383190E-02
1.21369000E-01  1.23510464E+00  9.83887210E-02
1.21876000E-01  1.29292294E+00  9.89172590E-02
1.22383000E-01  1.33009500E+00  9.80968363E-02
1.22890000E-01  1.14835835E+00  9.85662313E-02
1.23396000E-01  1.18971318E+00  9.69669611E-02
1.23903000E-01  1.09628850E+00  9.70344231E-02
1.24410000E-01  1.02238709E+00  9.70986576E-02
1.24917000E-01  1.10219009E+00  9.70872662E-02
1.25423000E-01  9.10357009E-01  9.66636195E-02
1.25930000E-01  9.84841932E-01  9.69562469E-02
1.26437000E-01  1.04170668E+00  9.51268863E-02
1.26944000E-01  7.87357824E-01  9.59441119E-02
1.27450000E-01  8.77174609E-01  9.44257626E-02
1.27957000E-01  8.46496385E-01  9.51297090E-02
1.28464000E-01  9.23136735E-01  9.40351324E-02
1.28970000E-01  9.46442050E-01  9.48405957E-02
1.29477000E-01  6.56776385E-01  9.49633985E-02
1.29984000E-01  6.48838426E-01  9.55602253E-02
1.30491000E-01  8.08450991E-01  9.41367328E-02
1.30997000E-01  5.37679394E-01  9.36041416E-02
1.31504000E-01  6.89022259E-01  9.31516257E-02
1.32011000E-01  5.96630368E-01  9.28247059E-02
1.32518000E-01  5.57494667E-01  9.34804634E-02
1.33024000E-01  5.79102856E-01  9.34682291E-02
1.33531000E-01  7.35238627E-01  9.26415273E-02
1.34038000E-01  4.97916749E-01  9.28265039E-02
1.34545000E-01  5.42378638E-01  9.17741550E-02
1.35051000E-01  5.48505292E-01  9.25571640E-02
1.35558000E-01  4.82916823E-01  9.23639363E-02
1.36065000E-01  6.37700689E-01  9.24656057E-02
1.36571000E-01  4.16578264E-01  9.14268007E-02
1.37078000E-01  6.29457501E-01  9.21743940E-02
1.37585000E-01  5.87445624E-01  9.12127820E-02
1.38092000E-01  4.86508817E-01  9.16971734E-02
1.38598000E-01  2.94434529E-01  9.19437439E-02
1.39105000E-01  5.23782924E-01  9.07933583E-02
1.39612000E-01  3.79450361E-01  9.06118674E-02
1.40119000E-01  4.25240681E-01  9.04519201E-02
1.40625000E-01  3.14635962E-01  9.04525135E-02
1.41132000E-01  2.71652564E-01  8.80014200E-02
1.41639000E-01  3.37483097E-01  9.01349976E-02
1.42145000E-01  4.87259793E-01  9.01186637E-02
1.42652000E-01  3.65302012E-01  8.98889136E-02
1.43159000E-01  3.83705289E-01  8.96147603E-02
1.43666000E-01  3.22252450E-01  8.89278995E-02
1.44172000E-01  3.42082460E-01  9.03226097E-02
1.44679000E-01  2.62383812E-01  8.92748318E-02
1.45186000E-01  3.27023873E-01  8.95895826E-02
1.45692000E-01  2.95651550E-01  8.93191553E-02
1.46199000E-01  3.82809314E-01  8.91164406E-02
1.46706000E-01  3.37408227E-01  8.88495875E-02
1.47213000E-01  3.96870170E-01  8.94101721E-02
1.47719000E-01  2.80287875E-01  8.93479430E-02
1.48226000E-01  2.68905226E-01  8.86378287E-02
1.48733000E-01  2.52110934E-01  8.84581979E-02
1.49240000E-01  3.22711266E-01  8.88192409E-02
1.49746000E-01  2.76697880E-01  8.85813747E-02
1.50253000E-01  2.51850087E-01  8.76687756E-02
1.50760000E-01  3.24776277E-01  8.88739902E-02
1.51266000E-01  1.96469152E-01  8.88550828E-02
1.51773000E-01  3.08830480E-01  8.90500021E-02
1.52280000E-01  1.59364244E-01  8.95283745E-02
1.52787000E-01  9.13662713E-02  9.01190018E-02
1.53293000E-01  1.85706318E-01  8.78037586E-02
1.53800000E-01  3.94141606E-01  8.86157676E-02
1.54307000E-01  3.50295552E-01  9.01356102E-02
1.54813000E-01  3.08398281E-01  8.89649777E-02
1.55320000E-01  1.38048760E-01  8.72921420E-02
1.55827000E-01  1.34630411E-01  8.75278193E-02
1.56334000E-01  2.70984053E-01  8.83206721E-02
1.56840000E-01  6.59034503E-02  8.82765658E-02
1.57347000E-01  1.19813228E-01  8.82664018E-02
1.57854000E-01  2.30568981E-01  8.80740854E-02
1.58360000E-01  2.81001337E-01  8.73661541E-02
1.58867000E-01  2.60825734E-01  8.81751044E-02
1.59374000E-01  3.21411972E-01  8.87143217E-02
1.59881000E-01  1.99375395E-01  8.77688236E-02
1.60387000E-01  2.16383634E-02  8.62310144E-02
1.60894000E-01  2.17153299E-01  8.77669850E-02
1.61401000E-01  2.52041355E-01  8.62227239E-02
1.61907000E-01  1.86397683E-01  8.74240886E-02
1.62414000E-01  2.58273486E-01  8.73608113E-02
1.62921000E-01  2.07442837E-01  8.69962309E-02
1.63427000E-01  1.31656653E-01  8.65543826E-02
1.63934000E-01  2.93694024E-01  8.71767373E-02
1.64441000E-01  2.99669793E-01  8.59733927E-02
1.64948000E-01  2.64783995E-01  8.65645871E-02
1.65454000E-01  9.63639680E-02  8.46757796E-02
1.65961000E-01  1.43515770E-01  8.57601187E-02
1.66468000E-01  1.73147629E-01  8.60940484E-02
1.66974000E-01  1.11059514E-01  8.60534939E-02
1.67481000E-01  2.32554029E-01  8.54173588E-02
1.67988000E-01  2.69486666E-01  8.68142302E-02
1.68495000E-01  2.11256824E-01  8.64907077E-02
1.69001000E-01  2.91331328E-01  8.64617972E-02
1.69508000E-01  1.77301709E-01  8.87052531E-02
1.70015000E-01  2.17221120E-01  8.77884223E-02
1.70521000E-01  2.15079509E-01  8.64789091E-02
1.71028000E-01  1.76506625E-01  8.79577470E-02
1.71535000E-01  2.02336488E-01  8.84305503E-02
1.72041000E-01  1.54962614E-01  8.87991130E-02
1.72548000E-01  2.07924762E-01  8.80204156E-02
1.73055000E-01  2.69664399E-01  8.80399862E-02
1.73562000E-01  1.34403557E-01  8.84391887E-02
1.74068000E-01  2.14983755E-01  8.79779200E-02
1.74575000E-01  2.39640887E-01  8.96613742E-02
1.75082000E-01  1.72266426E-01  8.75109240E-02
1.75588000E-01  2.25783355E-01  8.93361663E-02
1.76095000E-01  2.43586517E-01  8.93564001E-02
1.76602000E-01  2.50676094E-01  8.84646281E-02
1.77108000E-01  1.91878756E-01  8.77698373E-02
1.77615000E-01  2.46669051E-01  8.83724044E-02
1.78122000E-01  2.30943560E-01  8.82974527E-02
1.78629000E-01  2.55596707E-01  8.84366814E-02
1.79135000E-01  3.51076771E-01  8.83410853E-02
1.79642000E-01  2.68582914E-01  8.87706171E-02
1.80149000E-01  1.89698388E-01  8.82732670E-02
1.80655000E-01  1.24944803E-01  8.81438013E-02
1.81162000E-01  3.13460253E-01  8.78623287E-02
1.81669000E-01  2.01079329E-01  8.91429963E-02
1.82175000E-01  5.51047484E-02  9.01891633E-02
1.82682000E-01  2.25453283E-01  9.05105310E-02
1.83189000E-01  2.45764503E-01  8.98927659E-02
1.83695000E-01  2.20850765E-01  9.08308684E-02
1.84202000E-01  3.38251513E-01  9.20207813E-02
1.84709000E-01  2.39046765E-01  9.16078317E-02
1.85216000E-01  1.21451043E-01  9.11738456E-02
1.85722000E-01  2.11982123E-01  9.13736702E-02
1.86229000E-01  2.82669944E-01  9.13187521E-02
1.86736000E-01  3.33276612E-01  9.14260453E-02
1.87242000E-01  3.12727379E-01  9.13539803E-02
1.87749000E-01  1.65037871E-01  9.09787474E-02
1.88256000E-01  1.40887350E-01  9.13414590E-02
1.88762000E-01  3.16320776E-01  9.08973858E-02
1.89269000E-01  3.52265069E-01  9.18260567E-02
1.89776000E-01  2.25719248E-01  9.18456498E-02
1.90282000E-01  2.13914250E-01  9.18850603E-02
1.90789000E-01  3.91711186E-01  9.08615003E-02
1.91296000E-01  2.45615614E-01  9.23097885E-02
1.91802000E-01  2.02301883E-01  9.12689284E-02
1.92309000E-01  2.20601341E-01  9.12120297E-02
1.92816000E-01  2.14683451E-01  9.21312261E-02
1.93323000E-01  2.85019354E-01  8.93529572E-02
1.93829000E-01  2.07548296E-01  8.87311759E-02
1.94336000E-01  1.99585315E-01  8.85107824E-02
1.94843000E-01  2.59763269E-01  8.84453521E-02
1.95349000E-01  3.65216677E-01  8.73186516E-02
1.95856000E-01  1.91874301E-01  8.85362013E-02
1.96363000E-01  2.23328710E-01  8.74705756E-02
1.96869000E-01  2.68584007E-01  8.66824408E-02
1.97376000E-01  2.69619180E-01  8.61645350E-02
1.97883000E-01  3.79933539E-01  8.62874877E-02
1.98389000E-01  2.10218601E-01  8.55245154E-02
1.98896000E-01  3.55413736E-01  8.39430143E-02
1.99403000E-01  1.80309259E-01  8.45095888E-02
1.99909000E-01  2.71962442E-01  8.44463863E-02
2.00416000E-01  2.02461850E-01  8.39260070E-02
2.00923000E-01  2.87869958E-01  8.36106719E-02
2.01429000E-01  2.36353511E-01  8.35994329E-02
2.01936000E-01  2.99416366E-01  8.31277014E-02
2.02443000E-01  1.14152581E-01  8.25281409E-02
2.02949000E-01  1.55929719E-01  8.31025503E-02
2.03456000E-01  1.28683669E-01  8.31637042E-02
2.03963000E-01  2.01936828E-01  8.19306860E-02
2.04469000E-01  2.62625863E-01  8.22033024E-02
2.04976000E-01  2.43027454E-01  8.20755498E-02
2.05483000E-01  1.69229691E-01  8.23422968E-02
2.05989000E-01  2.75598771E-01  8.16003051E-02
2.06496000E-01  1.61521159E-01  8.18305912E-02
2.07003000E-01  2.71077306E-01  8.17312566E-02
2.07509000E-01  2.23999389E-01  8.14619290E-02
2.08016000E-01  2.29570827E-01  8.05936953E-02
2.08523000E-01  1.33765290E-01  8.03384436E-02
2.09029000E-01  2.03748093E-01  7.99924220E-02
2.09536000E-01  2.24420718E-01  8.00261361E-02
2.10043000E-01  4.17055962E-01  8.07614286E-02
2.10549000E-01  2.35474762E-01  8.00492697E-02
2.11056000E-01  1.28208984E-01  7.87925471E-02
2.11563000E-01  3.41582722E-01  7.93918919E-02
2.12069000E-01  2.73791108E-01  7.93913426E-02
2.12576000E-01  1.94225091E-01  7.93491558E-02
2.13083000E-01  1.73562883E-01  7.94462812E-02
2.13589000E-01  1.09598803E-01  7.89695901E-02
2.14096000E-01  2.70202707E-01  7.84467510E-02
2.14603000E-01  2.04328393E-01  7.90657752E-02
2.15109000E-01  2.06746450E-01  7.87483924E-02
2.15616000E-01  1.60474442E-01  7.80303208E-02
2.16123000E-01  1.39873664E-01  7.78995073E-02
2.16629000E-01  5.67976714E-02  7.81047793E-02
2.17136000E-01  8.24544878E-02  7.79246114E-02
2.17643000E-01  3.38877002E-01  7.88418755E-02
2.18149000E-01  2.68315394E-01  7.77619880E-02
2.18656000E-01  2.65691835E-01  7.78475496E-02
2.19163000E-01  2.20410963E-01  7.76292664E-02
2.19669000E-01  2.80169681E-01  7.72746511E-02
2.20176000E-01  1.72586073E-01  7.75129167E-02
2.20683000E-01  2.26959473E-01  7.77879293E-02
2.21189000E-01  2.15729099E-01  7.72139735E-02
2.21696000E-01  1.42266667E-01  7.66004637E-02
2.22203000E-01  1.36165869E-01  7.73580126E-02
2.22709000E-01  1.80332178E-01  7.68603966E-02
2.23216000E-01  1.39841456E-01  7.64315559E-02
2.23722000E-01  2.18225677E-01  7.66248010E-02
2.24229000E-01  1.26706547E-01  7.65917923E-02
2.24736000E-01  1.62714760E-01  7.65631892E-02
2.25242000E-01  2.47704938E-01  7.56405925E-02
2.25749000E-01  1.66986137E-01  7.62428739E-02
2.26256000E-01  1.38522275E-01  7.63524739E-02
2.26762000E-01  1.25391077E-01  7.60578706E-02
2.27269000E-01  3.06696740E-01  7.64486547E-02
2.27776000E-01  2.84223073E-02  7.62103147E-02
2.28282000E-01  2.09203880E-01  7.53416811E-02
2.28789000E-01  1.71831645E-01  7.59088005E-02
2.29296000E-01  1.79294884E-01  7.57704896E-02
2.29802000E-01  1.36517966E-01  7.56806978E-02
2.30309000E-01  1.13864843E-01  7.48496066E-02
2.30816000E-01  1.73724290E-01  7.58546451E-02
2.31322000E-01  9.44104690E-02  7.70543219E-02
2.31829000E-01  1.63289724E-01  7.55080137E-02
2.32335000E-01  1.42153952E-01  7.53356440E-02
2.32842000E-01  8.76987004E-02  7.52778259E-02
2.33349000E-01  1.75706350E-01  7.54128802E-02
2.33855000E-01  7.08406914E-02  7.54537942E-02
2.34362000E-01  1.28028106E-01  7.56352880E-02
2.34869000E-01  1.63852987E-01  7.48941717E-02
2.35375000E-01  9.11627599E-02  7.51109764E-02
2.35882000E-01  3.06561099E-02  7.55236546E-02
2.36389000E-01  1.38422038E-01  7.51607868E-02
2.36895000E-01  5.13163524E-02  7.58451610E-02
2.37402000E-01  1.26568008E-01  7.47118538E-02
2.37908000E-01  2.08867641E-01  7.50655495E-02
2.38415000E-01  1.25629513E-01  7.55223025E-02
2.38922000E-01  1.85723657E-01  7.56080461E-02
2.39428000E-01  1.42228319E-01  7.51886674E-02
2.39935000E-01  8.67533631E-02  7.51526066E-02
2.40442000E-01  8.73413123E-02  7.48214140E-02
2.40948000E-01  1.86120114E-01  7.46966726E-02
2.41455000E-01  4.77124459E-02  7.48249509E-02
2.41962000E-01  6.31622057E-02  7.46202458E-02
2.42468000E-01  1.54531010E-01  7.42347544E-02
2.42975000E-01  1.92810959E-01  7.43158337E-02
2.43481000E-01  9.46942361E-02  7.46321252E-02
2.43988000E-01  8.99998582E-02  7.44150526E-02
2.44495000E-01  1.61915209E-01  7.45199729E-02
2.45001000E-01  1.86350104E-01  7.46128049E-02
2.45508000E-01  9.47372592E-02  7.42350411E-02
2.46015000E-01  7.12950459E-02  7.43293916E-02
2.46521000E-01  8.02634605E-02  7.43198941E-02
2.47028000E-01  7.49550641E-02  7.43135930E-02
2.47534000E-01  1.07238880E-01  7.38215164E-02
2.48041000E-01  1.06517401E-01  7.38441534E-02
2.48548000E-01  1.03109146E-01  7.39460527E-02
2.49054000E-01  1.77959850E-01  7.38519467E-02
2.49561000E-01  1.46947096E-01  7.36627006E-02
2.50068000E-01  2.31093657E-01  7.37736879E-02
2.50574000E-01  1.52687198E-01  7.38283255E-02
2.51081000E-01  7.66930226E-02  7.32766268E-02
2.51587000E-01  1.94393373E-01  7.37349257E-02
2.52094000E-01  1.72551416E-01  7.36422832E-02
2.52601000E-01  6.94697251E-02  7.29149931E-02
2.53107000E-01  1.10819406E-01  7.34737664E-02
2.53614000E-01  1.33503964E-01  7.34877800E-02
2.54120000E-01  1.67652107E-01  7.30104698E-02
2.54627000E-01  1.29545199E-01  7.28493368E-02
2.55134000E-01  6.89353490E-02  7.25841601E-02
2.55640000E-01  -6.12752951E-03  7.30902256E-02
2.56147000E-01  1.22871821E-01  7.28426441E-02
2.56654000E-01  1.58006869E-01  7.34721041E-02
2.57160000E-01  1.16177651E-01  7.31363869E-02
2.57667000E-01  1.52974344E-01  7.26095275E-02
2.58173000E-01  1.17008821E-01  7.30663894E-02
2.58680000E-01  1.74575184E-01  7.27955985E-02
2.59187000E-01  5.84989321E-02  7.27383935E-02
2.59693000E-01  1.83485571E-01  7.28011460E-02
2.60200000E-01  8.71484596E-02  7.24214798E-02
2.60706000E-01  1.18366671E-01  7.27284539E-02
2.61213000E-01  5.96254559E-02  7.25077092E-02
2.61720000E-01  3.85694331E-02  7.26114171E-02
2.62226000E-01  9.89508530E-02  7.16921061E-02
2.62733000E-01  3.46237186E-02  7.22408383E-02
2.63239000E-01  1.62791046E-01  7.24594118E-02
2.63746000E-01  1.89103076E-02  7.22307068E-02
2.64253000E-01  1.21451303E-01  7.21521916E-02
2.64759000E-01  1.21062526E-01  7.19355239E-02
2.65266000E-01  6.83622727E-02  7.22861790E-02
2.65772000E-01  1.12363158E-01  7.13229120E-02
2.66279000E-01  2.04200608E-01  7.18992620E-02
2.66786000E-01  1.45110676E-01  7.11751248E-02
2.67292000E-01  -7.65984416E-03  7.16418137E-02
2.67799000E-01  7.39989784E-02  7.13662418E-02
2.68305000E-01  1.47062571E-02  7.10900014E-02
2.68812000E-01  9.08017275E-02  7.09322760E-02
2.69319000E-01  9.51246493E-02  7.06287445E-02
2.69825000E-01  2.58820578E-02  7.08019575E-02
2.70332000E-01  1.31359002E-01  7.07016341E-02
2.70838000E-01  1.04320028E-01  7.17245112E-02
2.71345000E-01  8.52087307E-02  7.14090235E-02
2.71852000E-01  6.16783751E-02  7.14759977E-02
2.72358000E-01  2.34660955E-02  7.16905177E-02
2.72865000E-01  2.09698053E-01  7.18101966E-02
2.73371000E-01  1.25884221E-01  7.18365272E-02
2.73878000E-01  1.27588168E-02  7.20592315E-02
2.74385000E-01  5.03729663E-02  7.07981011E-02
2.74891000E-01  4.24642021E-02  7.05887136E-02
2.75398000E-01  1.54431673E-01  7.01621760E-02
2.75904000E-01  7.05431267E-02  6.95258062E-02
2.76411000E-01  1.22284765E-01  6.90840000E-02
2.76917000E-01  1.41149932E-01  6.94852224E-02
2.77424000E-01  -8.84004487E-03  6.89021318E-02
2.77931000E-01  1.20355679E-01  6.86125338E-02
2.78437000E-01  7.30019538E-03  6.85263714E-02
2.78944000E-01  1.89633219E-01  6.86170755E-02
2.79450000E-01  1.71676977E-02  6.79060087E-02
2.79957000E-01  3.01003502E-02  6.80820801E-02
2.80464000E-01  4.94703125E-02  6.76065340E-02
2.80970000E-01  4.64272578E-02  6.77987247E-02
2.81477000E-01  1.49608528E-01  6.74661246E-02
2.81983000E-01  6.02842702E-03  6.79159469E-02
2.82490000E-01  4.65080965E-02  6.77566628E-02
2.82996000E-01  2.98969273E-02  6.76124911E-02
2.83503000E-01  1.44746988E-01  6.74623296E-02
2.84010000E-01  1.08395938E-01  6.66170387E-02
2.84516000E-01  1.20623009E-01  6.62537019E-02
2.85023000E-01  7.51208844E-02  6.53411373E-02
2.85529000E-01  1.83122392E-01  6.48789093E-02
2.86036000E-01  8.97765023E-02  6.52082519E-02
2.86542000E-01  1.00173938E-01  6.42945356E-02
2.87049000E-01  7.49626839E-02  6.43522530E-02
2.87556000E-01  5.39753000E-02  6.39539152E-02
2.88062000E-01  9.36547954E-02  6.39469247E-02
2.88569000E-01  1.19300855E-01  6.29800086E-02
2.89075000E-01  6.96331545E-02  6.36510084E-02
2.89582000E-01  8.25742588E-02  6.34883861E-02
2.90088000E-01  2.48508247E-02  6.28060943E-02
2.90595000E-01  6.44605396E-02  6.24067151E-02
2.91102000E-01  1.03077595E-01  6.21153973E-02
2.91608000E-01  4.54602972E-02  6.24926873E-02
2.92115000E-01  5.90342162E-02  6.17234945E-02
2.92621000E-01  8.61428882E-02  6.19080225E-02
2.93128000E-01  1.00668666E-01  6.19956757E-02
2.93634000E-01  7.04450447E-02  6.17120510E-02
2.94141000E-01  1.07844792E-01  6.12498979E-02
2.94647000E-01  1.62835952E-01  6.16259117E-02
2.95154000E-01  1.02037686E-01  6.12416672E-02
2.95661000E-01  -7.45781114E-03  6.11114014E-02
2.96167000E-01  1.43857685E-01  6.11271008E-02
2.96674000E-01  1.66748474E-02  6.14018521E-02
2.97180000E-01  1.78644253E-01  6.08281101E-02
2.97687000E-01  1.41818641E-01  6.07440162E-02
2.98193000E-01  5.59174773E-02  6.05727034E-02
2.98700000E-01  1.55717527E-01  6.05429731E-02
2.99207000E-01  1.57877086E-01  6.01656915E-02
2.99713000E-01  3.38977336E-02  6.02162677E-02
3.00220000E-01  1.59988640E-01  6.04758940E-02
3.00726000E-01  1.96872655E-02  5.93866187E-02
3.01233000E-01  1.42568663E-01  5.97185156E-02
3.01739000E-01  6.77850997E-02  5.99202537E-02
3.02246000E-01  2.99479659E-02  5.96887534E-02
3.02752000E-01  1.77558628E-01  5.93357820E-02
3.03259000E-01  1.00320387E-01  5.92552056E-02
3.03765000E-01  7.40601293E-02  5.96556775E-02
3.04272000E-01  9.98415026E-02  5.88530151E-02
3.04779000E-01  5.75122029E-02  5.83715304E-02
3.05285000E-01  2.00412289E-02  5.84966798E-02
3.05792000E-01  3.31889394E-02  5.83172717E-02
3.06298000E-01  7.29399429E-02  5.80840672E-02
3.06805000E-01  1.49570741E-01  5.94239744E-02
3.07311000E-01  6.20930850E-02  5.87625969E-02
3.07818000E-01  1.51760197E-01  5.86529894E-02
3.08324000E-01  5.52117504E-02  5.80274552E-02
3.08831000E-01  1.71742321E-01  5.86271101E-02
3.09337000E-01  8.02498007E-02  5.85736047E-02
3.09844000E-01  2.05124800E-01  5.85286031E-02
3.10350000E-01  8.89576667E-02  5.92776830E-02
3.10857000E-01  9.45777226E-03  5.78623475E-02
3.11364000E-01  7.75906524E-02  5.71411755E-02
3.11870000E-01  -1.11063467E-02  5.71924858E-02
3.12377000E-01  1.13348324E-01  5.66294312E-02
3.12883000E-01  4.91577660E-02  5.66714416E-02
3.13390000E-01  7.87433254E-02  5.68658189E-02
3.13896000E-01  8.14786031E-02  5.65274169E-02
3.14403000E-01  1.09673780E-01  5.57409757E-02
3.14909000E-01  8.82904833E-02  5.54884523E-02
3.15416000E-01  5.16202453E-02  5.53069420E-02
3.15922000E-01  1.04034528E-01  5.53205446E-02
3.16429000E-01  1.00173722E-01  5.47987095E-02
3.16935000E-01  1.84030493E-01  5.48237625E-02
3.17442000E-01  1.34928589E-01  5.43348984E-02
3.17948000E-01  1.39604997E-01  5.42883660E-02
3.18455000E-01  7.64200812E-02  5.37619252E-02
3.18961000E-01  1.11944683E-01  5.44934891E-02
3.19468000E-01  1.27651111E-01  5.48301136E-02
3.19975000E-01  1.11719481E-01  5.50930309E-02
3.20481000E-01  1.14770559E-01  5.38164653E-02
3.20988000E-01  1.10481965E-01  5.50647805E-02
3.21494000E-01  5.60712476E-02  5.43241972E-02
3.22001000E-01  1.25950222E-01  5.57696004E-02
3.22507000E-01  1.89992414E-01  5.33569739E-02
3.23014000E-01  -1.82896362E-02  5.32487895E-02
3.23520000E-01  1.45267875E-01  5.34411078E-02
3.24027000E-01  1.18472249E-01  5.34108430E-02
3.24533000E-01  5.24934863E-02  5.30327699E-02
3.25040000E-01  1.39903354E-01  5.36650254E-02
3.25546000E-01  2.62457228E-02  5.35493535E-02
3.26053000E-01  -2.78113450E-02  5.31415727E-02
3.26559000E-01  9.10558568E-02  5.32233521E-02
3.27066000E-01  1.93551639E-01  5.33067540E-02
3.27572000E-01  1.04520624E-01  5.31924472E-02
3.28079000E-01  8.94412168E-02  5.34468267E-02
3.28585000E-01  6.50187103E-02  5.29258487E-02
3.29092000E-01  6.36914284E-02  5.25960652E-02
3.29598000E-01  8.68171410E-02  5.31313716E-02
3.30105000E-01  5.32268659E-02  5.34569712E-02
3.30611000E-01  4.47734929E-02  5.31493706E-02
3.31118000E-01  7.75946317E-02  5.33472653E-02
3.31624000E-01  9.09875760E-02  5.32554887E-02
3.32131000E-01  9.05383316E-02  5.32390899E-02
3.32637000E-01  1.47362443E-01  5.35648940E-02
3.33144000E-01  3.41731780E-02  5.33436941E-02
3.33650000E-01  1.47886961E-01  5.32593302E-02
3.34157000E-01  1.76328300E-01  5.31810748E-02
3.34663000E-01  -2.04189231E-03  5.36643282E-02
3.35170000E-01  1.14559890E-01  5.37327054E-02
3.35676000E-01  1.51799065E-01  5.31609577E-02
3.36183000E-01  1.15814303E-01  5.33076654E-02
3.36689000E-01  1.13912871E-01  5.37112541E-02
3.37196000E-01  4.75245830E-02  5.33664641E-02
3.37702000E-01  8.15139876E-02  5.31228353E-02
3.38209000E-01  1.58796687E-01  5.32219919E-02
3.38715000E-01  1.71974933E-01  5.30837346E-02
3.39222000E-01  6.31045948E-02  5.33531231E-02
3.39728000E-01  1.40787289E-02  5.32336668E-02
3.40235000E-01  4.02348195E-02  8.17455730E-02
3.40741000E-01  2.80594457E-02  5.33082799E-02
3.41248000E-01  4.94361656E-02  5.33040838E-02
3.41754000E-01  8.65043588E-02  5.31983059E-02
3.42261000E-01  1.18194603E-01  5.37655560E-02
3.42767000E-01  1.31386067E-01  5.35060748E-02
3.43274000E-01  9.30540368E-02  5.33146502E-02
3.43780000E-01  6.62943020E-02  5.38628338E-02
3.44287000E-01  1.09464645E-01  5.38559908E-02
3.44793000E-01  2.76109941E-02  5.31626572E-02
3.45300000E-01  4.44436852E-02  5.42905232E-02
3.45806000E-01  1.39616531E-01  5.43483013E-02
3.46313000E-01  1.43028516E-01  5.51590431E-02
3.46819000E-01  8.49112335E-02  5.46655638E-02
3.47325000E-01  1.53422965E-01  5.52344481E-02
3.47832000E-01  7.86476519E-02  5.53283576E-02
3.48338000E-01  5.76313434E-02  5.55316948E-02
3.48845000E-01  1.20601703E-01  5.58821856E-02
3.49351000E-01  8.57068890E-02  5.63158215E-02
3.49858000E-01  8.63582814E-02  5.62449020E-02
3.50364000E-01  8.95154168E-02  5.62156631E-02
3.50871000E-01  3.51160259E-02  5.64880493E-02
3.51377000E-01  1.05544452E-01  5.66918164E-02
3.51884000E-01  1.77603256E-01  5.65935567E-02
3.52390000E-01  1.33503947E-01  5.74974961E-02
3.52897000E-01  1.23149217E-01  5.75887936E-02
3.53403000E-01  1.36796770E-02  5.80269333E-02
3.53910000E-01  5.90424135E-02  5.79028013E-02
3.54416000E-01  1.92555954E-02  5.94298898E-02
3.54923000E-01  6.46975070E-02  5.89253117E-02
3.55429000E-01  1.16824099E-01  6.03124443E-02
3.55935000E-01  1.15255954E-01  5.82050542E-02
3.56442000E-01  -3.51072413E-02  5.82778048E-02
3.56948000E-01  3.51750276E-02  5.91644518E-02
3.57455000E-01  8.92078876E-02  5.84693327E-02
3.57961000E-01  6.88451434E-02  5.75103885E-02
3.58468000E-01  1.60384017E-01  5.79577186E-02
3.58974000E-01  1.14185883E-01  8.35465074E-02
3.59481000E-01  4.98298218E-02  7.67202589E-02
3.59987000E-01  8.42817274E-02  7.38108261E-02
3.60494000E-01  8.69657195E-02  7.15804648E-02
3.61000000E-01  1.55091103E-01  7.06533952E-02
3.61506000E-01  1.48749798E-01  6.98145890E-02
3.62013000E-01  8.33021455E-02  6.93430519E-02
3.62519000E-01  7.98498676E-02  6.93263950E-02
3.63026000E-01  8.91911769E-02  6.97102684E-02
3.63532000E-01  6.92214735E-02  6.94632680E-02
3.64039000E-01  2.09074558E-01  6.89453959E-02
3.64545000E-01  5.40528897E-02  6.90162653E-02
3.65052000E-01  1.12240205E-01  6.96989636E-02
3.65558000E-01  4.36969679E-02  6.85801789E-02
3.66064000E-01  1.60475186E-01  6.87927921E-02
3.66571000E-01  6.44428469E-02  6.90768267E-02
3.67077000E-01  1.34047387E-01  6.91989510E-02
3.67584000E-01  9.26227824E-02  6.94128432E-02
3.68090000E-01  1.04462604E-01  6.94192516E-02
3.68597000E-01  1.32054212E-01  7.07496245E-02
3.69103000E-01  6.95709416E-02  7.01156412E-02
3.69610000E-01  1.68896390E-02  7.05530108E-02
3.70116000E-01  4.08067176E-02  6.97960072E-02
3.70622000E-01  8.59733810E-02  7.12978167E-02
3.71129000E-01  6.68477815E-02  7.20008252E-02
3.71635000E-01  9.92798844E-02  7.05623067E-02
3.72142000E-01  5.22961975E-02  7.18003803E-02
3.72648000E-01  8.71284456E-03  7.20006204E-02
3.73155000E-01  2.47686876E-02  7.18445043E-02
3.73661000E-01  6.21885901E-02  7.22011006E-02
3.74167000E-01  9.63516587E-02  7.19785053E-02
3.74674000E-01  5.16278603E-02  7.29881488E-02
3.75180000E-01  5.82971484E-02  7.25691948E-02
3.75687000E-01  1.06978801E-01  7.35790583E-02
3.76193000E-01  1.39153397E-01  7.36514801E-02
3.76700000E-01  9.85799067E-02  7.38369159E-02
3.77206000E-01  -1.97208970E-02  7.36124514E-02
3.77712000E-01  2.36618423E-02  7.47408347E-02
3.78219000E-01  8.28365702E-02  7.53264210E-02
3.78725000E-01  2.65465124E-01  7.40960466E-02
3.79232000E-01  1.77130735E-01  7.55038621E-02
3.79738000E-01  9.03763928E-02  7.52246436E-02
3.80245000E-01  1.64314404E-01  7.58821479E-02
3.80751000E-01  1.24549244E-01  7.56455441E-02
3.81257000E-01  8.30285358E-02  7.60371598E-02
3.81764000E-01  1.55097554E-01  7.69042365E-02
3.82270000E-01  2.74132187E-02  7.67989175E-02
3.82777000E-01  4.70585652E-02  7.74243148E-02
3.83283000E-01  1.56085808E-01  7.76089567E-02
3.83789000E-01  5.65930020E-02  7.81725869E-02
3.84296000E-01  1.95860062E-02  7.85666469E-02
3.84802000E-01  1.90787887E-01  7.92092075E-02
3.85309000E-01  1.81614632E-01  7.84928705E-02
3.85815000E-01  3.66705660E-02  7.97123734E-02
3.86321000E-01  4.99278135E-02  7.86934167E-02
3.86828000E-01  1.62423339E-01  8.03596584E-02
3.87334000E-01  1.45077972E-01  8.00061052E-02
3.87841000E-01  -2.05746243E-02  8.11606454E-02
3.88347000E-01  -1.79323929E-01  8.08900912E-02
3.88853000E-01  1.82886928E-01  8.06954259E-02
3.89360000E-01  1.95905830E-01  8.25389516E-02
3.89866000E-01  5.51361149E-02  8.17039746E-02
3.90373000E-01  1.17246057E-01  8.31213328E-02
3.90879000E-01  3.44941843E-02  8.23110977E-02
3.91385000E-01  -2.08831843E-02  8.35950429E-02
3.91892000E-01  9.63969348E-02  8.34392021E-02
3.92398000E-01  5.83183516E-02  8.46428904E-02
3.92905000E-01  1.18971458E-01  8.49341244E-02
3.93411000E-01  1.21835693E-01  8.52335292E-02
3.93917000E-01  8.37859463E-04  8.55398644E-02
3.94424000E-01  1.40944185E-01  8.60503376E-02
3.94930000E-01  1.54311001E-01  8.70953088E-02
3.95437000E-01  -6.78985555E-03  8.70434498E-02
3.95943000E-01  1.45570176E-01  8.61874095E-02
3.96449000E-01  2.44806438E-02  1.26425908E-01
3.96956000E-01  6.86261119E-02  8.65374727E-02
3.97462000E-01  4.56767904E-02  8.93259309E-02
3.97969000E-01  1.68078935E-01  8.96402613E-02
3.98475000E-01  1.33863514E-01  8.82735523E-02
3.98981000E-01  -6.06969329E-02  9.07696506E-02
3.99488000E-01  2.05394808E-01  9.00144421E-02
3.99994000E-01  5.90652722E-02  9.14046226E-02
4.00500000E-01  5.47654308E-02  9.21985089E-02
4.01007000E-01  9.96911245E-02  9.11668043E-02
4.01513000E-01  1.10481893E-01  9.20909121E-02
4.02020000E-01  1.28351908E-01  9.29958573E-02
4.02526000E-01  -3.12594349E-02  9.20602520E-02
4.03032000E-01  8.15506059E-03  9.37432121E-02
4.03539000E-01  1.63134595E-01  9.42309821E-02
4.04045000E-01  7.27398402E-02  9.35305526E-02
4.04551000E-01  4.32224541E-02  9.50077548E-02
4.05058000E-01  7.42530625E-02  1.00555535E-01
4.05564000E-01  -8.39179283E-03  9.57865824E-02
4.06071000E-01  -4.99667363E-02  9.71060702E-02
4.06577000E-01  1.32511519E-01  1.00477743E-01
4.07083000E-01  2.30592198E-01  1.02471507E-01
4.07590000E-01  -1.25476097E-02  9.84407599E-02
4.08096000E-01  8.30808935E-02  9.83330046E-02
4.08602000E-01  6.19580838E-02  1.00841326E-01
4.09109000E-01  1.77743044E-01  9.68345995E-02
4.09615000E-01  5.89487136E-03  1.02663874E-01
4.10121000E-01  1.55027695E-01  9.98684481E-02
4.10628000E-01  -7.29722723E-02  1.03291688E-01
4.11134000E-01  9.06560156E-02  9.81475916E-02
4.11641000E-01  5.10265585E-02  1.01841189E-01
4.12147000E-01  1.62533329E-01  9.77959343E-02
4.12653000E-01  1.57966455E-02  9.91923555E-02
4.13160000E-01  1.29160393E-01  1.00897289E-01
4.13666000E-01  4.11334682E-02  1.00812030E-01
4.14172000E-01  1.06631367E-01  1.00655838E-01
4.14679000E-01  3.01747357E-02  1.04039951E-01
4.15185000E-01  5.29054119E-02  1.02113967E-01
4.15691000E-01  1.23765746E-01  1.03989299E-01
4.16198000E-01  1.21680276E-01  1.04522625E-01
4.16704000E-01  -1.07637086E-01  1.04367021E-01
4.17210000E-01  2.44368174E-01  1.04524086E-01
4.17717000E-01  -1.04919280E-01  1.01742874E-01
4.18223000E-01  -1.17282446E-01  1.01727027E-01
4.18729000E-01  5.18058849E-02  1.03984758E-01
4.19236000E-01  -8.94016278E-02  1.04722637E-01
4.19742000E-01  -2.40487833E-02  1.02238135E-01
4.20248000E-01  -9.24161861E-03  1.05449136E-01
4.20755000E-01  3.67955427E-02  1.05264296E-01
4.21261000E-01  6.87869052E-02  1.05410107E-01
4.21767000E-01  1.25463947E-01  1.06675591E-01
4.22274000E-01  4.93941363E-02  1.07287180E-01
4.22780000E-01  -5.49434336E-02  1.06951089E-01
4.23286000E-01  8.97277972E-02  1.08898994E-01
4.23793000E-01  9.07981625E-02  1.07195957E-01
4.24299000E-01  6.62209653E-02  1.10919801E-01
4.24805000E-01  1.51102880E-01  1.09370554E-01
4.25312000E-01  3.23345538E-02  1.13886892E-01
4.25818000E-01  -1.41279949E-01  1.09222335E-01
4.26324000E-01  2.21766801E-01  1.14748874E-01
4.26831000E-01  1.07086150E-01  1.12936265E-01
4.27337000E-01  2.01666407E-01  1.16238198E-01
4.27843000E-01  -2.60699110E-02  1.12923073E-01
4.28350000E-01  1.36600532E-02  1.17550916E-01
4.28856000E-01  1.59360070E-01  1.16293977E-01
4.29362000E-01  1.05117668E-01  1.15255795E-01
4.29869000E-01  1.01953009E-01  1.20662306E-01
4.30375000E-01  9.84721694E-02  1.20707023E-01
4.30881000E-01  1.23371160E-01  1.21411625E-01
4.31388000E-01  -1.46613451E-02  1.21075457E-01
4.31894000E-01  1.41822646E-01  1.23189177E-01
4.32400000E-01  1.73875385E-01  1.24874438E-01
4.32907000E-01  -2.10152535E-01  1.22861143E-01
4.33413000E-01  9.26264798E-02  1.27480499E-01
4.33919000E-01  2.90200132E-02  1.27212119E-01
4.34425000E-01  7.35341206E-02  1.26586970E-01
4.34932000E-01  -2.53676706E-01  1.27396259E-01
4.35438000E-01  5.46986389E-02  1.35887759E-01
4.35944000E-01  7.49012152E-02  1.31170006E-01
4.36451000E-01  1.48367287E-01  1.31735967E-01
4.36957000E-01  -3.25538688E-02  1.37009644E-01
4.37463000E-01  1.44920625E-01  1.35465605E-01
4.37970000E-01  -1.78094576E-02  1.36521815E-01
4.38476000E-01  -3.41312766E-02  1.36342759E-01
4.38982000E-01  -2.44415439E-02  1.40712012E-01
4.39489000E-01  3.87047117E-01  1.44726950E-01
4.39995000E-01  -1.20256766E-02  1.41611027E-01
4.40501000E-01  6.45025524E-02  1.44879847E-01
4.41007000E-01  1.46863210E-01  1.46356545E-01
4.41514000E-01  3.91737510E-02  1.44730770E-01
4.42020000E-01  1.13182115E-01  1.53215649E-01
4.42526000E-01  1.14547867E-01  1.52049233E-01
4.43033000E-01  1.22618842E-01  1.50379979E-01
4.43539000E-01  5.02478540E-02  1.56125544E-01
4.44045000E-01  4.68133499E-02  1.57106512E-01
4.44551000E-01  1.22327661E-01  1.60057064E-01
4.45058000E-01  9.65788517E-02  1.60695402E-01
4.45564000E-01  4.57970090E-02  1.67328078E-01
4.46070000E-01  7.48580195E-02  1.65524988E-01
4.46577000E-01  1.07824987E-01  1.69647622E-01
4.47083000E-01  2.44817074E-01  1.76713743E-01
4.47589000E-01  5.58509317E-02  1.76740647E-01
4.48095000E-01  8.70363245E-02  1.76884027E-01
4.48602000E-01  3.44263726E-02  1.81964382E-01
4.49108000E-01  3.00730461E-02  1.84617500E-01
4.49614000E-01  1.41927039E-01  1.85883231E-01
4.50121000E-01  1.28248512E-01  1.92945099E-01
4.50627000E-01  2.51868493E-01  1.98323469E-01
4.51133000E-01  2.94529565E-01  1.94430430E-01
4.51639000E-01  -8.41393204E-02  2.03322173E-01
4.52146000E-01  3.68051197E-01  2.07071735E-01
4.52652000E-01  1.97087864E-01  2.08260070E-01
4.53158000E-01  -1.19103210E-01  2.14594977E-01
4.53664000E-01  -6.36242990E-02  2.22995163E-01
4.54171000E-01  5.53348266E-01  2.26909356E-01
4.54677000E-01  -1.62037177E-01  2.35095136E-01
4.55183000E-01  2.44313916E-01  2.38427172E-01
4.55689000E-01  -1.80404235E-01  2.43546369E-01
4.56196000E-01  -9.70519153E-03  2.55273352E-01
4.56702000E-01  -3.03403614E-02  2.52552080E-01
4.57208000E-01  5.15875978E-01  2.69804631E-01
4.57714000E-01  2.14457452E-01  2.85431228E-01
4.58221000E-01  -2.63323109E-01  2.84846984E-01
4.58727000E-01  -7.44715055E-02  3.03867239E-01
4.59233000E-01  1.47308640E-01  3.23156902E-01
4.59740000E-01  1.15684940E-01  3.30908201E-01
4.60246000E-01  -7.35771342E-02  3.35298195E-01
4.60752000E-01  3.80423176E-01  3.75754819E-01
4.61258000E-01  3.24729111E-01  3.77246815E-01
4.61765000E-01  3.13670823E-02  4.12083682E-01
4.62271000E-01  -5.31394259E-01  4.05154432E-01
4.62777000E-01  -5.51327734E-01  4.55829087E-01
4.63283000E-01  -3.96361646E-01  4.85452346E-01
4.63789000E-01  2.21805176E-01  5.25935463E-01
4.64296000E-01  3.93716878E-01  5.20444453E-01
4.64802000E-01  4.70417490E-02  5.27377881E-01
4.65308000E-01  4.02782501E-01  5.82260297E-01
4.65814000E-01  2.25227629E-02  6.25135930E-01
4.66321000E-01  -2.72689850E-02  6.62548726E-01
4.66827000E-01  2.19946921E-01  7.05168603E-01
4.67333000E-01  8.70118313E-01  7.42820254E-01
4.67839000E-01  1.03329390E-01  7.51747724E-01
4.68346000E-01  7.55611530E-01  8.97055548E-01
4.68852000E-01  1.98913105E-01  9.72080537E-01
4.69358000E-01  6.38894291E-01  1.11088521E+00
4.69864000E-01  -5.43639567E-02  1.12891061E+00
4.70371000E-01  6.00250144E-01  1.48391767E+00
4.70877000E-01  -2.78947736E-01  1.66632006E+00
4.71383000E-01  -7.70031472E-01  2.08183139E+00
4.71889000E-01  -2.52263201E+00  2.72472488E+00
4.72395000E-01  -4.48163376E-01  2.31227922E+00
4.72902000E-01  -2.15722752E+00  4.79876030E+00


### HEADER:
#
#{
#    "analysis": {
#        "GNOM": {
#            "Alpha": 14.05,
#            "Dmax": "150",
#            "GNOM_ChiSquared": 0.8378091241318494,
#            "GNOM_Quality_Assessment": "a REASONABLE solution",
#            "Real_Space_I0": 48.3,
#            "Real_Space_I0_Err": 0.469,
#            "Real_Space_Rg": 35.49,
#            "Real_Space_Rg_Err": 0.5684,
#            "Total_Estimate": 0.6663,
#            "qEnd": 0.36809,
#            "qStart": 0.021031
#        },
#        "guinier": {
#            "I0": "45.370735097406154",
#            "I0_autorg_err": "0.0790",
#            "I0_err": 0.23566886074694285,
#            "I0_est_err": -1,
#            "I0_fit_err": 0.23566886074694285,
#            "Rg": "30.802571590085794",
#            "Rg_autorg_err": "0.0927",
#            "Rg_err": 0.19144634506982833,
#            "Rg_est_err": -1,
#            "Rg_fit_err": 0.19144634506982833,
#            "nEnd": 58,
#            "nStart": 15,
#            "qEnd": "0.04282",
#            "qRg_max": "1.3190277206306538",
#            "qRg_min": "0.6478088831110944",
#            "qStart": "0.02103",
#            "rsq": "0.995643284319824"
#        },
#        "molecularWeight": {
#            "Absolute": {
#                "Density_buffer": "3.34e+23",
#                "Density_dry_protein": "3.22e+23",
#                "MW": "",
#                "Partial_specific_volume": "0.7425"
#            },
#            "DatmwBayes": {
#                "ConfidenceIntervalLower": "69.65",
#                "ConfidenceIntervalProbability": "90.2906",
#                "ConfidenceIntervalUpper": "75.3",
#                "MW": "72.4",
#                "MWProbability": "41.2007"
#            },
#            "I(0)Concentration": {
#                "MW": ""
#            },
#            "PorodVolume": {
#                "Cutoff": "Default",
#                "Density": "0.00083",
#                "MW": "80.40082051107167",
#                "Q_max": "0.259693",
#                "VPorod": "157800.95007858652",
#                "VPorod_Corrected": "96868.4584470743"
#            },
#            "ShapeAndSize": {
#                "Dmax": "116.27",
#                "MW": "72.867",
#                "Shape": "compact-hollow"
#            },
#            "VolumeOfCorrelation": {
#                "Cutoff": "Manual",
#                "MW": "66.50001005237884",
#                "Q_max": "0.3",
#                "Type": "Protein",
#                "Vcor": "502.1498875223974"
#            }
#        }
#    },
#    "counters": {
#        "comment": ""
#    },
#    "filename": "S_A_Xu_TRAIL_12a_1.dat",
#    "history": {
#        "subtraction": {
#            "initial_file": [
#                "A_Xu_TRAIL_12a_1_00415.dat",
#                {
#                    "averaged_files": [
#                        [
#                            "Xu_TRAIL_12a_1_00415.dat"
#                        ],
#                        [
#                            "Xu_TRAIL_12a_1_00416.dat"
#                        ],
#                        [
#                            "Xu_TRAIL_12a_1_00417.dat"
#                        ],
#                        [
#                            "Xu_TRAIL_12a_1_00418.dat"
#                        ],
#                        [
#                            "Xu_TRAIL_12a_1_00419.dat"
#                        ],
#                        [
#                            "Xu_TRAIL_12a_1_00420.dat"
#                        ],
#                        [
#                            "Xu_TRAIL_12a_1_00421.dat"
#                        ],
#                        [
#                            "Xu_TRAIL_12a_1_00422.dat"
#                        ]
#                    ]
#                }
#            ],
#            "subtracted_file": [
#                "A_Xu_TRAIL_12a_1_00313.dat",
#                {
#                    "averaged_files": [
#                        [
#                            "Xu_TRAIL_12a_1_00313.dat"
#                        ],
#                        [
#                            "Xu_TRAIL_12a_1_00314.dat"
#                        ],
#                        [
#                            "Xu_TRAIL_12a_1_00315.dat"
#                        ],
#                        [
#                            "Xu_TRAIL_12a_1_00316.dat"
#                        ],
#                        [
#                            "Xu_TRAIL_12a_1_00317.dat"
#                        ],
#                        [
#                            "Xu_TRAIL_12a_1_00318.dat"
#                        ],
#                        [
#                            "Xu_TRAIL_12a_1_00319.dat"
#                        ],
#                        [
#                            "Xu_TRAIL_12a_1_00320.dat"
#                        ],
#                        [
#                            "Xu_TRAIL_12a_1_00321.dat"
#                        ],
#                        [
#                            "Xu_TRAIL_12a_1_00322.dat"
#                        ],
#                        [
#                            "Xu_TRAIL_12a_1_00323.dat"
#                        ],
#                        [
#                            "Xu_TRAIL_12a_1_00324.dat"
#                        ],
#                        [
#                            "Xu_TRAIL_12a_1_00325.dat"
#                        ],
#                        [
#                            "Xu_TRAIL_12a_1_00326.dat"
#                        ],
#                        [
#                            "Xu_TRAIL_12a_1_00327.dat"
#                        ],
#                        [
#                            "Xu_TRAIL_12a_1_00328.dat"
#                        ],
#                        [
#                            "Xu_TRAIL_12a_1_00329.dat"
#                        ],
#                        [
#                            "Xu_TRAIL_12a_1_00330.dat"
#                        ],
#                        [
#                            "Xu_TRAIL_12a_1_00331.dat"
#                        ],
#                        [
#                            "Xu_TRAIL_12a_1_00332.dat"
#                        ],
#                        [
#                            "Xu_TRAIL_12a_1_00333.dat"
#                        ],
#                        [
#                            "Xu_TRAIL_12a_1_00334.dat"
#                        ],
#                        [
#                            "Xu_TRAIL_12a_1_00335.dat"
#                        ],
#                        [
#                            "Xu_TRAIL_12a_1_00336.dat"
#                        ],
#                        [
#                            "Xu_TRAIL_12a_1_00337.dat"
#                        ],
#                        [
#                            "Xu_TRAIL_12a_1_00338.dat"
#                        ],
#                        [
#                            "Xu_TRAIL_12a_1_00339.dat"
#                        ],
#                        [
#                            "Xu_TRAIL_12a_1_00340.dat"
#                        ],
#                        [
#                            "Xu_TRAIL_12a_1_00341.dat"
#                        ],
#                        [
#                            "Xu_TRAIL_12a_1_00342.dat"
#                        ],
#                        [
#                            "Xu_TRAIL_12a_1_00343.dat"
#                        ],
#                        [
#                            "Xu_TRAIL_12a_1_00344.dat"
#                        ],
#                        [
#                            "Xu_TRAIL_12a_1_00345.dat"
#                        ],
#                        [
#                            "Xu_TRAIL_12a_1_00346.dat"
#                        ],
#                        [
#                            "Xu_TRAIL_12a_1_00347.dat"
#                        ],
#                        [
#                            "Xu_TRAIL_12a_1_00348.dat"
#                        ],
#                        [
#                            "Xu_TRAIL_12a_1_00349.dat"
#                        ],
#                        [
#                            "Xu_TRAIL_12a_1_00350.dat"
#                        ],
#                        [
#                            "Xu_TRAIL_12a_1_00351.dat"
#                        ],
#                        [
#                            "Xu_TRAIL_12a_1_00352.dat"
#                        ],
#                        [
#                            "Xu_TRAIL_12a_1_00353.dat"
#                        ],
#                        [
#                            "Xu_TRAIL_12a_1_00354.dat"
#                        ],
#                        [
#                            "Xu_TRAIL_12a_1_00355.dat"
#                        ],
#                        [
#                            "Xu_TRAIL_12a_1_00356.dat"
#                        ],
#                        [
#                            "Xu_TRAIL_12a_1_00357.dat"
#                        ],
#                        [
#                            "Xu_TRAIL_12a_1_00358.dat"
#                        ],
#                        [
#                            "Xu_TRAIL_12a_1_00359.dat"
#                        ],
#                        [
#                            "Xu_TRAIL_12a_1_00360.dat"
#                        ],
#                        [
#                            "Xu_TRAIL_12a_1_00361.dat"
#                        ]
#                    ]
#                }
#            ]
#        }
#    }
#}
