# Supplementary material for: Heparan sulfate promotes TRAIL-induced tumor cell apoptosis
Source: eLife. 2024 Jan 24;12:RP90192. doi: 10.7554/eLife.90192 (PMC10945736; doi:10.7554/eLife.90192)
Supplement: Figure 4—source data 1. [file elife-90192-fig4-data1.zip › SAXS TRAIL apo.dat]

### DATA:
#
# 908
#      Q             I(Q)           Error     
1.34300000E-02  1.11432553E+01  5.09339207E+00
1.39360000E-02  9.64501363E+00  2.32605065E+00
1.44430000E-02  9.78774122E+00  1.62594282E+00
1.49500000E-02  1.01709543E+01  1.31600455E+00
1.54570000E-02  1.14538730E+01  1.25963134E+00
1.59630000E-02  1.12353032E+01  1.13804612E+00
1.64700000E-02  9.90839864E+00  1.18867463E+00
1.69770000E-02  1.13839074E+01  1.94329088E+00
1.74840000E-02  1.03659684E+01  1.42623800E+00
1.79900000E-02  9.67818019E+00  1.80348094E+00
1.84970000E-02  1.08029559E+01  1.19139490E+00
1.90040000E-02  1.14742045E+01  1.31145263E+00
1.95110000E-02  1.18030825E+01  1.40871323E+00
2.00180000E-02  1.05299465E+01  1.29440463E+00
2.05240000E-02  1.14175874E+01  1.40155601E+00
2.10310000E-02  1.08728607E+01  1.23605524E+00
2.15380000E-02  1.09240105E+01  1.24033521E+00
2.20450000E-02  9.95932511E+00  1.25573082E+00
2.25510000E-02  1.10381910E+01  1.17096125E+00
2.30580000E-02  1.03319482E+01  1.14304292E+00
2.35650000E-02  1.07017489E+01  1.05106833E+00
2.40720000E-02  1.08268333E+01  8.61965627E-01
2.45790000E-02  1.07599602E+01  1.02488876E+00
2.50850000E-02  1.09476337E+01  9.21607187E-01
2.55920000E-02  1.00777904E+01  8.64483902E-01
2.60990000E-02  1.04937317E+01  6.91195231E-01
2.66060000E-02  1.07479514E+01  5.40757973E-01
2.71120000E-02  1.00362784E+01  5.02663281E-01
2.76190000E-02  1.00325058E+01  4.50282529E-01
2.81260000E-02  1.02082145E+01  3.63719021E-01
2.86330000E-02  9.68692638E+00  3.24640703E-01
2.91390000E-02  1.05674538E+01  2.88817188E-01
2.96460000E-02  1.04693185E+01  2.75674966E-01
3.01530000E-02  1.00993703E+01  2.52146085E-01
3.06600000E-02  9.53247756E+00  2.33656421E-01
3.11670000E-02  9.89951733E+00  2.27252865E-01
3.16730000E-02  9.89379327E+00  2.28790576E-01
3.21800000E-02  9.50818626E+00  2.24019842E-01
3.26870000E-02  9.43523969E+00  2.18341540E-01
3.31940000E-02  9.69970238E+00  2.14518075E-01
3.37000000E-02  9.36789777E+00  2.11550494E-01
3.42070000E-02  9.27775150E+00  2.13107825E-01
3.47140000E-02  9.59550008E+00  2.06140973E-01
3.52210000E-02  9.04376520E+00  2.07710695E-01
3.57270000E-02  9.50405884E+00  2.01060446E-01
3.62340000E-02  9.08404617E+00  1.95761374E-01
3.67410000E-02  9.06932168E+00  1.94952586E-01
3.72480000E-02  9.28971342E+00  1.92742730E-01
3.77550000E-02  8.94552582E+00  1.86546655E-01
3.82610000E-02  8.72863046E+00  1.81053159E-01
3.87680000E-02  9.00517723E+00  1.81646365E-01
3.92750000E-02  8.62074535E+00  1.77990677E-01
3.97820000E-02  8.79627274E+00  1.77264827E-01
4.02880000E-02  8.84978445E+00  1.76622510E-01
4.07950000E-02  8.24330433E+00  1.73587524E-01
4.13020000E-02  8.56200819E+00  1.73910847E-01
4.18090000E-02  8.63945090E+00  1.72855262E-01
4.23150000E-02  8.71424860E+00  1.70887290E-01
4.28220000E-02  8.11341317E+00  1.66356002E-01
4.33290000E-02  8.30267870E+00  1.65464339E-01
4.38360000E-02  8.37786004E+00  1.65365298E-01
4.43430000E-02  7.91497307E+00  1.61933351E-01
4.48490000E-02  8.17186906E+00  1.62587232E-01
4.53560000E-02  7.88257365E+00  1.60884838E-01
4.58630000E-02  7.86624359E+00  1.59863682E-01
4.63700000E-02  7.76362607E+00  1.58298883E-01
4.68760000E-02  7.89544403E+00  1.54914001E-01
4.73830000E-02  7.93428347E+00  1.56926281E-01
4.78900000E-02  7.67942569E+00  1.51965174E-01
4.83970000E-02  7.73797406E+00  1.51641885E-01
4.89030000E-02  7.44090328E+00  1.50229193E-01
4.94100000E-02  7.48049900E+00  1.49552037E-01
4.99170000E-02  7.40569834E+00  1.48637032E-01
5.04240000E-02  7.34091713E+00  1.49262623E-01
5.09310000E-02  7.01576062E+00  1.45766304E-01
5.14370000E-02  7.31514674E+00  1.43239912E-01
5.19440000E-02  7.10186618E+00  1.41484599E-01
5.24510000E-02  6.82675542E+00  1.41300741E-01
5.29580000E-02  6.97802388E+00  1.38396291E-01
5.34640000E-02  6.84503260E+00  1.38232551E-01
5.39710000E-02  6.77950690E+00  1.37363639E-01
5.44780000E-02  6.70700909E+00  1.39209503E-01
5.49850000E-02  6.43061040E+00  1.36957431E-01
5.54910000E-02  6.49925583E+00  1.33595831E-01
5.59980000E-02  6.60612831E+00  1.35134414E-01
5.65050000E-02  6.35445743E+00  1.35019796E-01
5.70120000E-02  6.16377168E+00  1.33627434E-01
5.75190000E-02  6.28578765E+00  1.32999805E-01
5.80250000E-02  6.07792264E+00  1.30777035E-01
5.85320000E-02  6.22392376E+00  1.31879526E-01
5.90390000E-02  6.07989770E+00  1.31097970E-01
5.95460000E-02  6.08001967E+00  1.30202540E-01
6.00520000E-02  5.95534173E+00  1.28536638E-01
6.05590000E-02  5.91561026E+00  1.30692502E-01
6.10660000E-02  5.86400312E+00  1.28713784E-01
6.15730000E-02  5.69421641E+00  1.27594911E-01
6.20790000E-02  5.39380811E+00  1.26155777E-01
6.25860000E-02  5.56701680E+00  1.28134790E-01
6.30930000E-02  5.33386062E+00  1.24971216E-01
6.36000000E-02  5.22997572E+00  1.25644238E-01
6.41060000E-02  5.17450385E+00  1.24357317E-01
6.46130000E-02  5.19503769E+00  1.25170194E-01
6.51200000E-02  5.15133508E+00  1.23000155E-01
6.56270000E-02  5.28684932E+00  1.23409077E-01
6.61340000E-02  4.99805192E+00  1.21673503E-01
6.66400000E-02  4.92577806E+00  1.23035498E-01
6.71470000E-02  4.94625305E+00  1.21428333E-01
6.76540000E-02  4.91294630E+00  1.20488665E-01
6.81610000E-02  4.68734899E+00  1.20619421E-01
6.86670000E-02  4.85960360E+00  1.19678494E-01
6.91740000E-02  4.79086659E+00  1.20279215E-01
6.96810000E-02  4.62469393E+00  1.20098133E-01
7.01880000E-02  4.54882160E+00  1.17569040E-01
7.06940000E-02  4.39861323E+00  1.20265846E-01
7.12010000E-02  4.35089527E+00  1.20011716E-01
7.17080000E-02  4.31952119E+00  1.18294468E-01
7.22150000E-02  4.39831741E+00  1.14988490E-01
7.27210000E-02  4.11463847E+00  1.17771459E-01
7.32280000E-02  4.23792634E+00  1.16114396E-01
7.37350000E-02  3.97900891E+00  1.15723235E-01
7.42420000E-02  4.19487760E+00  1.18482121E-01
7.47480000E-02  4.02374708E+00  1.15144931E-01
7.52550000E-02  3.70688693E+00  1.14612709E-01
7.57620000E-02  3.89697939E+00  1.14892598E-01
7.62690000E-02  3.90529715E+00  1.14115008E-01
7.67760000E-02  3.68638688E+00  1.13516103E-01
7.72820000E-02  3.85316887E+00  1.12994948E-01
7.77890000E-02  3.62804524E+00  1.12518828E-01
7.82960000E-02  3.62487026E+00  1.12790436E-01
7.88030000E-02  3.42373445E+00  1.11759439E-01
7.93090000E-02  3.45172016E+00  1.14952887E-01
7.98160000E-02  3.31955281E+00  1.14925145E-01
8.03230000E-02  3.42696418E+00  1.14074763E-01
8.08300000E-02  3.44097955E+00  1.13976543E-01
8.13360000E-02  3.10102572E+00  1.14454594E-01
8.18430000E-02  3.10402257E+00  1.15040372E-01
8.23500000E-02  3.29718685E+00  1.15014372E-01
8.28570000E-02  3.15226988E+00  1.16312200E-01
8.33630000E-02  3.05529920E+00  1.14510430E-01
8.38700000E-02  2.76607469E+00  1.16037894E-01
8.43770000E-02  3.06221972E+00  1.16868183E-01
8.48840000E-02  2.90383340E+00  1.15447092E-01
8.53900000E-02  2.79668143E+00  1.16272092E-01
8.58970000E-02  2.79795726E+00  1.15408214E-01
8.64040000E-02  2.66991955E+00  1.15235189E-01
8.69110000E-02  2.62610390E+00  1.16210723E-01
8.74170000E-02  2.67950347E+00  1.15219278E-01
8.79240000E-02  2.56398466E+00  1.15332418E-01
8.84310000E-02  2.54294117E+00  1.15891730E-01
8.89380000E-02  2.36142951E+00  1.14307362E-01
8.94440000E-02  2.38608063E+00  1.15467133E-01
8.99510000E-02  2.33187705E+00  1.13318947E-01
9.04580000E-02  2.46461224E+00  1.16391595E-01
9.09650000E-02  2.24720191E+00  1.14114347E-01
9.14710000E-02  2.13544358E+00  1.16914363E-01
9.19780000E-02  2.12472971E+00  1.15947523E-01
9.24850000E-02  2.23329618E+00  1.19515963E-01
9.29920000E-02  2.02829945E+00  1.18363779E-01
9.34980000E-02  2.04986151E+00  1.16093962E-01
9.40050000E-02  2.02945317E+00  1.15437992E-01
9.45120000E-02  2.11569202E+00  1.14918219E-01
9.50190000E-02  2.09758188E+00  1.16171522E-01
9.55250000E-02  2.05295261E+00  1.16351608E-01
9.60320000E-02  1.73708209E+00  1.14636590E-01
9.65390000E-02  1.92904035E+00  1.15753977E-01
9.70460000E-02  1.79579022E+00  1.13538117E-01
9.75520000E-02  1.86713366E+00  1.12793614E-01
9.80590000E-02  1.63149310E+00  1.13540044E-01
9.85660000E-02  1.60533443E+00  1.14381256E-01
9.90730000E-02  1.73096925E+00  1.13188170E-01
9.95790000E-02  1.64049739E+00  1.13816150E-01
1.00086000E-01  1.66645888E+00  1.12064401E-01
1.00593000E-01  1.42806246E+00  1.11266217E-01
1.01100000E-01  1.59207569E+00  1.11993567E-01
1.01606000E-01  1.68926915E+00  1.12476273E-01
1.02113000E-01  1.45939987E+00  1.09022898E-01
1.02620000E-01  1.39950759E+00  1.10583654E-01
1.03127000E-01  1.37982160E+00  1.10364426E-01
1.03633000E-01  1.56035821E+00  1.08360897E-01
1.04140000E-01  1.31652482E+00  1.10173169E-01
1.04647000E-01  1.39807053E+00  1.08111262E-01
1.05154000E-01  1.23808984E+00  1.08325850E-01
1.05660000E-01  1.17165457E+00  1.07806489E-01
1.06167000E-01  1.27179422E+00  1.07576740E-01
1.06674000E-01  1.14808106E+00  1.07760786E-01
1.07181000E-01  1.12647677E+00  1.08338387E-01
1.07687000E-01  1.24740236E+00  1.05948290E-01
1.08194000E-01  1.22029926E+00  1.05969609E-01
1.08701000E-01  1.16256199E+00  1.04689557E-01
1.09208000E-01  1.13088910E+00  1.04191084E-01
1.09714000E-01  9.18735652E-01  1.03851104E-01
1.10221000E-01  9.60973027E-01  1.04175161E-01
1.10728000E-01  8.82428048E-01  1.03863111E-01
1.11235000E-01  1.13465630E+00  1.03150125E-01
1.11741000E-01  8.67785969E-01  1.02054083E-01
1.12248000E-01  9.69285343E-01  1.02928828E-01
1.12755000E-01  7.46051059E-01  1.02116319E-01
1.13262000E-01  9.01003408E-01  1.02328377E-01
1.13768000E-01  9.39693322E-01  1.01821599E-01
1.14275000E-01  6.59041160E-01  1.01013871E-01
1.14782000E-01  8.55307404E-01  1.01272754E-01
1.15289000E-01  7.00642978E-01  1.00342570E-01
1.15795000E-01  9.03176017E-01  1.00891278E-01
1.16302000E-01  6.50529074E-01  9.91950306E-02
1.16809000E-01  7.50467034E-01  9.81154338E-02
1.17316000E-01  7.99019724E-01  1.00298170E-01
1.17822000E-01  7.04217892E-01  9.96048910E-02
1.18329000E-01  6.56209942E-01  9.85796191E-02
1.18836000E-01  8.76110243E-01  9.83322324E-02
1.19342000E-01  7.11074643E-01  9.79458212E-02
1.19849000E-01  5.07173775E-01  9.92350803E-02
1.20356000E-01  6.24773899E-01  9.74513388E-02
1.20863000E-01  5.69867517E-01  9.76651774E-02
1.21369000E-01  7.16502743E-01  9.77024982E-02
1.21876000E-01  6.29282629E-01  9.72452592E-02
1.22383000E-01  4.78328070E-01  9.59563649E-02
1.22890000E-01  3.94372206E-01  9.72841953E-02
1.23396000E-01  4.87466946E-01  9.68695115E-02
1.23903000E-01  4.83115157E-01  9.64051423E-02
1.24410000E-01  4.43424376E-01  9.63853864E-02
1.24917000E-01  4.53227143E-01  9.59921953E-02
1.25423000E-01  4.33946680E-01  9.63833412E-02
1.25930000E-01  5.16473266E-01  9.52680250E-02
1.26437000E-01  4.54535797E-01  9.49086411E-02
1.26944000E-01  5.45175918E-01  9.50608201E-02
1.27450000E-01  2.45724850E-01  9.45282536E-02
1.27957000E-01  2.28752893E-01  9.57470003E-02
1.28464000E-01  4.54605952E-01  9.37541845E-02
1.28970000E-01  3.35373443E-01  9.33285300E-02
1.29477000E-01  3.92700071E-01  9.35468324E-02
1.29984000E-01  4.32606563E-01  9.50140773E-02
1.30491000E-01  4.93260124E-01  9.34326483E-02
1.30997000E-01  3.54469954E-01  9.26023460E-02
1.31504000E-01  2.61433956E-01  9.22143589E-02
1.32011000E-01  2.48609121E-01  9.20298302E-02
1.32518000E-01  2.99438382E-01  9.09736085E-02
1.33024000E-01  2.96644757E-01  9.16881655E-02
1.33531000E-01  1.81515950E-01  9.15218443E-02
1.34038000E-01  3.86905450E-01  9.15656076E-02
1.34545000E-01  3.06494632E-01  9.15401240E-02
1.35051000E-01  2.03574829E-01  9.17913517E-02
1.35558000E-01  2.83954573E-01  9.09817217E-02
1.36065000E-01  3.28381251E-01  9.17116791E-02
1.36571000E-01  2.12670577E-01  9.08545582E-02
1.37078000E-01  2.38244130E-01  9.11893423E-02
1.37585000E-01  1.60627022E-01  9.10505931E-02
1.38092000E-01  3.47881167E-01  8.97195166E-02
1.38598000E-01  2.15397465E-01  9.06005790E-02
1.39105000E-01  1.20823304E-01  8.93422650E-02
1.39612000E-01  3.47234957E-01  9.12946107E-02
1.40119000E-01  1.19307793E-01  8.97761929E-02
1.40625000E-01  1.41260462E-01  8.91931005E-02
1.41132000E-01  1.55359699E-01  8.89684791E-02
1.41639000E-01  2.99054980E-01  8.83771659E-02
1.42145000E-01  7.85560342E-02  8.96529081E-02
1.42652000E-01  1.65675303E-01  8.86625746E-02
1.43159000E-01  2.10389170E-01  8.86893526E-02
1.43666000E-01  3.22115208E-02  8.85065290E-02
1.44172000E-01  7.97772700E-02  8.89788165E-02
1.44679000E-01  2.07226023E-01  8.86289745E-02
1.45186000E-01  2.12682370E-01  8.82565472E-02
1.45692000E-01  1.56958541E-01  8.88076994E-02
1.46199000E-01  2.46563564E-01  8.82551000E-02
1.46706000E-01  8.84231760E-02  8.78624628E-02
1.47213000E-01  2.10408480E-01  8.83201837E-02
1.47719000E-01  1.73619335E-01  8.74154928E-02
1.48226000E-01  1.13828284E-01  8.77899652E-02
1.48733000E-01  9.44700928E-02  8.79857400E-02
1.49240000E-01  1.33744679E-01  8.83172824E-02
1.49746000E-01  1.54925181E-01  8.85777289E-02
1.50253000E-01  5.76568128E-02  8.74287114E-02
1.50760000E-01  2.17493960E-01  8.84256837E-02
1.51266000E-01  1.49598398E-01  8.84600564E-02
1.51773000E-01  8.52490061E-02  8.79780136E-02
1.52280000E-01  8.19197037E-02  8.89662882E-02
1.52787000E-01  1.20151584E-01  8.97595987E-02
1.53293000E-01  1.35965192E-01  8.66360397E-02
1.53800000E-01  8.65928220E-02  8.79523012E-02
1.54307000E-01  8.05510189E-02  8.93197138E-02
1.54813000E-01  4.97370961E-02  8.75084533E-02
1.55320000E-01  1.71499858E-01  8.74858546E-02
1.55827000E-01  1.23873553E-01  8.65301401E-02
1.56334000E-01  1.48459595E-02  8.71384523E-02
1.56840000E-01  1.19271576E-01  8.74972872E-02
1.57347000E-01  1.07961128E-01  8.74403957E-02
1.57854000E-01  5.09252256E-02  8.65823577E-02
1.58360000E-01  4.78695082E-02  8.64797889E-02
1.58867000E-01  -4.77285815E-02  8.73899331E-02
1.59374000E-01  1.06516892E-01  8.76070142E-02
1.59881000E-01  2.63326139E-01  8.68128421E-02
1.60387000E-01  1.29518451E-01  8.53234506E-02
1.60894000E-01  6.18299202E-02  8.59044600E-02
1.61401000E-01  6.50956758E-02  8.64644014E-02
1.61907000E-01  1.36162122E-01  8.63464278E-02
1.62414000E-01  1.17914521E-01  8.58528170E-02
1.62921000E-01  6.52039101E-02  8.66574327E-02
1.63427000E-01  9.03316250E-02  8.57193297E-02
1.63934000E-01  4.86075356E-02  8.60816864E-02
1.64441000E-01  8.55917253E-02  8.49508939E-02
1.64948000E-01  5.78917777E-02  8.58859177E-02
1.65454000E-01  1.53328518E-01  8.49309655E-02
1.65961000E-01  4.87445725E-02  8.57970708E-02
1.66468000E-01  1.05973116E-01  8.49111698E-02
1.66974000E-01  7.12923029E-02  8.51064334E-02
1.67481000E-01  1.61020274E-01  8.41461860E-02
1.67988000E-01  1.75467056E-01  8.54426964E-02
1.68495000E-01  8.36024060E-02  8.58789118E-02
1.69001000E-01  8.67688540E-02  8.62943044E-02
1.69508000E-01  8.00288945E-02  8.75762833E-02
1.70015000E-01  6.36894593E-02  8.68546579E-02
1.70521000E-01  1.09033729E-01  8.62808907E-02
1.71028000E-01  9.11446401E-02  8.68671535E-02
1.71535000E-01  1.32109785E-01  8.68869531E-02
1.72041000E-01  -1.89261547E-02  8.78454972E-02
1.72548000E-01  3.27625740E-02  8.66341046E-02
1.73055000E-01  -2.17828978E-02  8.77292167E-02
1.73562000E-01  9.81406390E-02  8.76558584E-02
1.74068000E-01  1.34709541E-01  8.70115303E-02
1.74575000E-01  8.66365980E-02  8.93469337E-02
1.75082000E-01  9.33585000E-02  8.69465177E-02
1.75588000E-01  8.94151027E-02  8.87068542E-02
1.76095000E-01  1.61102257E-01  8.82903217E-02
1.76602000E-01  -5.00280146E-02  8.73412729E-02
1.77108000E-01  -1.58169627E-01  8.78652984E-02
1.77615000E-01  1.77457912E-01  8.78438311E-02
1.78122000E-01  2.21669218E-01  8.78927017E-02
1.78629000E-01  5.26612639E-03  8.79409433E-02
1.79135000E-01  1.69620615E-02  8.80649071E-02
1.79642000E-01  1.85143089E-01  8.74297571E-02
1.80149000E-01  1.64540675E-01  8.80129355E-02
1.80655000E-01  -6.03191482E-02  8.71909594E-02
1.81162000E-01  5.53105494E-02  8.71704531E-02
1.81669000E-01  5.19799865E-02  8.79953247E-02
1.82175000E-01  3.99601463E-03  8.93686165E-02
1.82682000E-01  1.42990951E-01  8.93860129E-02
1.83189000E-01  8.11086132E-02  8.94556568E-02
1.83695000E-01  1.67832876E-01  9.01795593E-02
1.84202000E-01  1.30690836E-02  9.13918289E-02
1.84709000E-01  5.44655245E-02  9.09283986E-02
1.85216000E-01  1.64645987E-01  9.07474693E-02
1.85722000E-01  1.83929195E-01  9.05972226E-02
1.86229000E-01  1.83834700E-02  8.98720056E-02
1.86736000E-01  4.58456169E-02  8.95787379E-02
1.87242000E-01  1.03060331E-01  9.01852576E-02
1.87749000E-01  -4.63841719E-02  9.10024957E-02
1.88256000E-01  7.94452614E-02  9.05478658E-02
1.88762000E-01  3.65006359E-02  8.99044572E-02
1.89269000E-01  1.57997897E-01  9.09545897E-02
1.89776000E-01  1.27203308E-01  9.06542685E-02
1.90282000E-01  2.86406119E-02  9.15496333E-02
1.90789000E-01  8.48784153E-02  9.06683064E-02
1.91296000E-01  1.46273249E-01  9.07267128E-02
1.91802000E-01  7.87925857E-02  9.06361391E-02
1.92309000E-01  1.57264563E-01  9.02581500E-02
1.92816000E-01  6.42217759E-02  9.09533411E-02
1.93323000E-01  1.25201112E-01  8.93379163E-02
1.93829000E-01  5.92032401E-02  8.79616313E-02
1.94336000E-01  4.58280767E-02  8.77501460E-02
1.94843000E-01  8.25456736E-02  8.67738060E-02
1.95349000E-01  2.72140899E-02  8.61499156E-02
1.95856000E-01  6.27628376E-02  8.75336351E-02
1.96363000E-01  1.30005885E-01  8.65227342E-02
1.96869000E-01  1.06736269E-01  8.53653954E-02
1.97376000E-01  1.40383322E-01  8.52926122E-02
1.97883000E-01  1.08938974E-02  8.53792700E-02
1.98389000E-01  2.42769029E-02  8.48723128E-02
1.98896000E-01  2.24028313E-02  8.35751434E-02
1.99403000E-01  2.75125904E-01  8.41051778E-02
1.99909000E-01  2.43884258E-01  8.40250590E-02
2.00416000E-01  1.25437381E-02  8.32753759E-02
2.00923000E-01  1.36817757E-01  8.26571095E-02
2.01429000E-01  5.64467996E-02  8.33332164E-02
2.01936000E-01  6.13622396E-02  8.20337986E-02
2.02443000E-01  9.50583235E-02  8.23134757E-02
2.02949000E-01  9.41228849E-02  8.31565625E-02
2.03456000E-01  1.40722044E-02  8.30983581E-02
2.03963000E-01  1.21179552E-01  8.16281156E-02
2.04469000E-01  2.33861729E-02  8.17220260E-02
2.04976000E-01  2.92075291E-01  8.11559528E-02
2.05483000E-01  2.01550464E-01  8.17198331E-02
2.05989000E-01  7.03839968E-02  8.09404974E-02
2.06496000E-01  7.72006667E-02  8.08305810E-02
2.07003000E-01  1.29800299E-01  8.06129670E-02
2.07509000E-01  1.60494963E-01  8.10384667E-02
2.08016000E-01  1.37359149E-01  7.99336602E-02
2.08523000E-01  1.97420481E-01  7.93915554E-02
2.09029000E-01  5.72159814E-02  7.92649286E-02
2.09536000E-01  3.99685697E-02  7.94838650E-02
2.10043000E-01  1.34439482E-01  7.94867283E-02
2.10549000E-01  7.23363593E-02  7.90890374E-02
2.11056000E-01  7.06148399E-02  7.85455444E-02
2.11563000E-01  8.32550380E-02  7.86166499E-02
2.12069000E-01  1.43792343E-01  7.87837410E-02
2.12576000E-01  5.01694721E-02  7.83329173E-02
2.13083000E-01  3.22597106E-02  7.85083746E-02
2.13589000E-01  -5.85253686E-02  7.80032985E-02
2.14096000E-01  -3.63107014E-02  7.81686974E-02
2.14603000E-01  8.78670618E-02  7.80860016E-02
2.15109000E-01  5.80445404E-02  7.76312127E-02
2.15616000E-01  1.99500919E-01  7.72117256E-02
2.16123000E-01  1.48193756E-01  7.70947510E-02
2.16629000E-01  6.48227198E-02  7.71107671E-02
2.17136000E-01  1.01861858E-01  7.77003578E-02
2.17643000E-01  1.60740589E-01  7.77616872E-02
2.18149000E-01  1.11439562E-01  7.70087836E-02
2.18656000E-01  2.46585326E-03  7.67052795E-02
2.19163000E-01  1.31103050E-01  7.74794639E-02
2.19669000E-01  5.62593823E-02  7.71754988E-02
2.20176000E-01  1.47466163E-02  7.72966649E-02
2.20683000E-01  -9.92195921E-03  7.70209958E-02
2.21189000E-01  1.34124408E-01  7.65123103E-02
2.21696000E-01  1.04021327E-01  7.61440924E-02
2.22203000E-01  -2.00970974E-02  7.63071025E-02
2.22709000E-01  7.00618518E-02  7.55429838E-02
2.23216000E-01  8.41543320E-02  7.55031654E-02
2.23722000E-01  1.35111480E-01  7.60905749E-02
2.24229000E-01  5.40792736E-02  7.58784552E-02
2.24736000E-01  1.70103881E-02  7.64620934E-02
2.25242000E-01  1.36863699E-02  7.55701971E-02
2.25749000E-01  -1.18651896E-02  7.55508500E-02
2.26256000E-01  4.13467092E-02  7.59703640E-02
2.26762000E-01  5.09134970E-02  7.54515689E-02
2.27269000E-01  5.82184099E-02  7.56662278E-02
2.27776000E-01  -2.64239296E-02  7.57866304E-02
2.28282000E-01  2.35713049E-02  7.50259857E-02
2.28789000E-01  6.41910214E-02  7.48941877E-02
2.29296000E-01  4.04323457E-02  7.56745620E-02
2.29802000E-01  2.50906906E-02  7.47462927E-02
2.30309000E-01  6.12728549E-02  7.43849703E-02
2.30816000E-01  7.38233315E-02  7.49802649E-02
2.31322000E-01  6.55274337E-02  7.61056205E-02
2.31829000E-01  -3.38208747E-02  7.48834074E-02
2.32335000E-01  1.27272973E-02  7.43596185E-02
2.32842000E-01  1.31775406E-02  7.48538974E-02
2.33349000E-01  5.31530937E-02  7.46965538E-02
2.33855000E-01  1.36580938E-02  7.45408001E-02
2.34362000E-01  6.98559437E-02  7.50780521E-02
2.34869000E-01  1.07566345E-01  7.45561278E-02
2.35375000E-01  7.97208244E-02  7.45360690E-02
2.35882000E-01  -3.26614598E-02  7.44172070E-02
2.36389000E-01  3.05170981E-02  7.43138369E-02
2.36895000E-01  7.27224857E-02  7.46418780E-02
2.37402000E-01  4.09772474E-02  7.42716649E-02
2.37908000E-01  1.69975047E-02  7.42496670E-02
2.38415000E-01  1.13861484E-01  7.44979415E-02
2.38922000E-01  2.76834112E-02  7.41713804E-02
2.39428000E-01  4.11066784E-02  7.47254898E-02
2.39935000E-01  8.25031229E-02  7.45641143E-02
2.40442000E-01  1.36469618E-01  7.40223081E-02
2.40948000E-01  5.86895620E-02  7.43806692E-02
2.41455000E-01  7.31430126E-02  7.44443343E-02
2.41962000E-01  5.52621449E-02  7.39102657E-02
2.42468000E-01  7.82376896E-02  7.40734124E-02
2.42975000E-01  1.08926800E-01  7.36221684E-02
2.43481000E-01  1.27564740E-01  7.38573736E-02
2.43988000E-01  8.95500096E-02  7.42820089E-02
2.44495000E-01  -2.52349097E-02  7.37921306E-02
2.45001000E-01  -7.38541523E-02  7.32094887E-02
2.45508000E-01  -1.72563623E-02  7.31685031E-02
2.46015000E-01  4.46048669E-02  7.30957986E-02
2.46521000E-01  -6.93546613E-02  7.33504046E-02
2.47028000E-01  7.88760871E-03  7.35695011E-02
2.47534000E-01  8.80075190E-03  7.29454021E-02
2.48041000E-01  -1.24483837E-02  7.28804121E-02
2.48548000E-01  7.92497946E-02  7.33958100E-02
2.49054000E-01  1.81786235E-02  7.26944575E-02
2.49561000E-01  6.93396107E-02  7.31522574E-02
2.50068000E-01  3.43821345E-02  7.28872594E-02
2.50574000E-01  5.24627244E-02  7.27144487E-02
2.51081000E-01  9.10389183E-03  7.25094144E-02
2.51587000E-01  9.86060353E-02  7.27602668E-02
2.52094000E-01  -1.21271252E-02  7.23022173E-02
2.52601000E-01  1.54735427E-01  7.25008231E-02
2.53107000E-01  -7.00873423E-03  7.27417400E-02
2.53614000E-01  7.09754483E-02  7.22549193E-02
2.54120000E-01  4.81033299E-02  7.21121014E-02
2.54627000E-01  8.60729128E-02  7.22521427E-02
2.55134000E-01  7.94116100E-02  7.20788947E-02
2.55640000E-01  2.83062959E-02  7.22164778E-02
2.56147000E-01  1.01450305E-02  7.18941565E-02
2.56654000E-01  1.04165203E-01  7.27495699E-02
2.57160000E-01  4.05180344E-02  7.25302773E-02
2.57667000E-01  6.21541415E-02  7.18268286E-02
2.58173000E-01  8.00630963E-02  7.24944578E-02
2.58680000E-01  -1.17709773E-02  7.17697901E-02
2.59187000E-01  4.94166906E-02  7.22997095E-02
2.59693000E-01  -6.96777064E-02  7.20623391E-02
2.60200000E-01  1.02535929E-01  7.18113299E-02
2.60706000E-01  2.39640699E-02  7.17537648E-02
2.61213000E-01  3.59731787E-02  7.15925815E-02
2.61720000E-01  9.90194633E-02  7.17633522E-02
2.62226000E-01  3.43904013E-02  7.16094506E-02
2.62733000E-01  2.73827774E-02  7.17548871E-02
2.63239000E-01  -1.12587416E-02  7.17012307E-02
2.63746000E-01  1.26415932E-01  7.18456611E-02
2.64253000E-01  5.95418126E-02  7.12890767E-02
2.64759000E-01  1.91161906E-02  7.10735266E-02
2.65266000E-01  -7.57059084E-03  7.14020286E-02
2.65772000E-01  1.03742337E-01  7.03808284E-02
2.66279000E-01  4.10309600E-02  7.09968561E-02
2.66786000E-01  9.28056360E-02  7.08104656E-02
2.67292000E-01  -6.09907108E-02  7.06241775E-02
2.67799000E-01  1.16509347E-01  7.10170718E-02
2.68305000E-01  5.52378214E-02  7.05777444E-02
2.68812000E-01  7.23646179E-02  7.06192050E-02
2.69319000E-01  2.88826583E-02  6.98482611E-02
2.69825000E-01  -6.39133652E-02  6.92583941E-02
2.70332000E-01  1.36737785E-01  7.03899208E-02
2.70838000E-01  1.92717252E-01  6.99418103E-02
2.71345000E-01  -1.25933265E-02  7.08143788E-02
2.71852000E-01  6.17738070E-02  7.09971330E-02
2.72358000E-01  8.50271933E-02  7.08432811E-02
2.72865000E-01  4.20261333E-02  7.10840035E-02
2.73371000E-01  -1.12930117E-02  7.08842820E-02
2.73878000E-01  -5.96501577E-02  7.13732771E-02
2.74385000E-01  4.49314547E-02  6.99842472E-02
2.74891000E-01  -1.43362326E-01  6.94879130E-02
2.75398000E-01  3.52085760E-02  6.92437723E-02
2.75904000E-01  -1.03386519E-01  6.87539531E-02
2.76411000E-01  1.44751541E-01  6.87832507E-02
2.76917000E-01  4.52501432E-02  6.83255392E-02
2.77424000E-01  5.26310117E-02  6.88490271E-02
2.77931000E-01  8.17353508E-02  6.78240101E-02
2.78437000E-01  3.35540867E-02  6.78767435E-02
2.78944000E-01  3.25951003E-02  6.76766749E-02
2.79450000E-01  -5.63056291E-02  6.72720388E-02
2.79957000E-01  1.75612613E-01  6.79860750E-02
2.80464000E-01  6.06160038E-02  6.74901595E-02
2.80970000E-01  6.14638957E-02  6.74056915E-02
2.81477000E-01  4.11543768E-02  6.70090745E-02
2.81983000E-01  8.83225150E-02  6.70827571E-02
2.82490000E-01  2.15430064E-02  6.70163931E-02
2.82996000E-01  3.94140419E-02  6.65549190E-02
2.83503000E-01  1.95189445E-02  6.66893938E-02
2.84010000E-01  9.01911003E-03  6.63241072E-02
2.84516000E-01  5.94161439E-02  6.56724692E-02
2.85023000E-01  3.16534494E-02  6.48716966E-02
2.85529000E-01  4.74967282E-02  6.42832966E-02
2.86036000E-01  9.39988923E-03  6.44075221E-02
2.86542000E-01  6.35421387E-02  6.38963680E-02
2.87049000E-01  5.62437088E-02  6.40421009E-02
2.87556000E-01  2.95577113E-02  6.39654057E-02
2.88062000E-01  -8.81325249E-02  6.36772340E-02
2.88569000E-01  9.22332125E-02  6.30193846E-02
2.89075000E-01  5.76349825E-02  6.29638897E-02
2.89582000E-01  7.49345953E-02  6.28522550E-02
2.90088000E-01  5.02367566E-02  6.20474758E-02
2.90595000E-01  4.21976083E-02  6.24173636E-02
2.91102000E-01  -4.27230699E-02  6.18116518E-02
2.91608000E-01  2.25420515E-02  6.17600063E-02
2.92115000E-01  1.29438977E-02  6.15364161E-02
2.92621000E-01  -4.10997765E-02  6.15343102E-02
2.93128000E-01  9.91409976E-02  6.09463100E-02
2.93634000E-01  4.02078631E-02  6.11497941E-02
2.94141000E-01  6.03297394E-02  6.07977881E-02
2.94647000E-01  7.15146304E-02  6.11717895E-02
2.95154000E-01  -1.12854044E-02  6.07381188E-02
2.95661000E-01  6.73514374E-02  6.00927076E-02
2.96167000E-01  9.06583948E-02  6.03565856E-02
2.96674000E-01  6.92772347E-02  6.08248257E-02
2.97180000E-01  1.90600586E-02  6.01772949E-02
2.97687000E-01  7.31143107E-02  6.02278868E-02
2.98193000E-01  7.50996840E-02  5.98312988E-02
2.98700000E-01  -7.01694922E-02  5.94751847E-02
2.99207000E-01  -4.00738002E-02  5.97205380E-02
2.99713000E-01  -2.53188711E-02  5.99332552E-02
3.00220000E-01  -2.71359875E-02  5.95451625E-02
3.00726000E-01  7.70435961E-02  5.91465961E-02
3.01233000E-01  8.79622870E-02  5.96434020E-02
3.01739000E-01  4.84546864E-02  5.95503340E-02
3.02246000E-01  2.47500284E-02  5.89077623E-02
3.02752000E-01  1.34021987E-01  5.87385986E-02
3.03259000E-01  4.68297550E-03  5.91063109E-02
3.03765000E-01  9.48896098E-02  5.90727705E-02
3.04272000E-01  7.33492953E-02  5.83688963E-02
3.04779000E-01  1.32285195E-02  5.79400382E-02
3.05285000E-01  4.08374340E-02  5.79778545E-02
3.05792000E-01  -2.94631867E-02  5.75843176E-02
3.06298000E-01  2.80676176E-02  5.75919875E-02
3.06805000E-01  -3.37023540E-02  5.85336174E-02
3.07311000E-01  7.90574906E-02  5.83825293E-02
3.07818000E-01  1.86039310E-02  5.81985799E-02
3.08324000E-01  1.54988928E-02  5.72943127E-02
3.08831000E-01  8.57082682E-02  5.79639419E-02
3.09337000E-01  1.95955996E-02  5.81741942E-02
3.09844000E-01  -1.58948731E-03  5.81428254E-02
3.10350000E-01  7.18176331E-02  5.88031294E-02
3.10857000E-01  3.62255029E-02  5.68324102E-02
3.11364000E-01  2.02520032E-02  5.66947860E-02
3.11870000E-01  3.25195066E-02  5.68179081E-02
3.12377000E-01  1.16464493E-01  5.64976321E-02
3.12883000E-01  1.62880786E-02  5.60153533E-02
3.13390000E-01  3.51927822E-02  5.62626263E-02
3.13896000E-01  2.44526125E-02  5.60368583E-02
3.14403000E-01  8.99804833E-02  5.53202893E-02
3.14909000E-01  1.68065647E-02  5.47297053E-02
3.15416000E-01  3.40275260E-02  5.49807471E-02
3.15922000E-01  5.05347912E-02  5.46859044E-02
3.16429000E-01  3.39741767E-03  5.44236438E-02
3.16935000E-01  -2.03288642E-02  5.41508328E-02
3.17442000E-01  -2.32998263E-02  5.37722923E-02
3.17948000E-01  -1.70709499E-02  5.38166360E-02
3.18455000E-01  -1.26969691E-01  5.38940416E-02
3.18961000E-01  3.88970370E-02  5.37408435E-02
3.19468000E-01  4.97162826E-02  5.44850826E-02
3.19975000E-01  2.79076441E-02  5.45723138E-02
3.20481000E-01  4.74198764E-02  5.33102606E-02
3.20988000E-01  6.21355025E-02  5.47425012E-02
3.21494000E-01  7.94663368E-02  5.40701237E-02
3.22001000E-01  6.93193022E-04  5.46250908E-02
3.22507000E-01  3.78287771E-03  5.30840406E-02
3.23014000E-01  -3.05565801E-02  5.33573860E-02
3.23520000E-01  -2.59150242E-02  5.33722079E-02
3.24027000E-01  -7.41360223E-02  5.26545771E-02
3.24533000E-01  4.48673308E-02  5.25774513E-02
3.25040000E-01  -1.78245718E-02  5.31665662E-02
3.25546000E-01  7.34086187E-02  5.33567299E-02
3.26053000E-01  -2.31269579E-03  5.30244009E-02
3.26559000E-01  3.13843084E-02  5.23116449E-02
3.27066000E-01  4.96341148E-02  5.24927299E-02
3.27572000E-01  1.45696721E-02  5.28741050E-02
3.28079000E-01  4.09151309E-02  5.28415642E-02
3.28585000E-01  3.81568585E-02  5.29155145E-02
3.29092000E-01  6.10338561E-02  5.25038179E-02
3.29598000E-01  -5.54756436E-02  5.30002583E-02
3.30105000E-01  1.50397888E-02  5.27212316E-02
3.30611000E-01  2.77321920E-02  5.29689949E-02
3.31118000E-01  2.36584875E-02  5.30430359E-02
3.31624000E-01  3.03618828E-02  5.30621632E-02
3.32131000E-01  1.25175932E-01  5.28351526E-02
3.32637000E-01  6.51537272E-02  5.30191468E-02
3.33144000E-01  -3.45283887E-02  5.29777147E-02
3.33650000E-01  1.68320270E-01  5.28400384E-02
3.34157000E-01  4.22897761E-02  5.30085985E-02
3.34663000E-01  3.01027272E-02  5.28603150E-02
3.35170000E-01  -1.54134229E-02  5.31200710E-02
3.35676000E-01  8.07552742E-02  5.26777733E-02
3.36183000E-01  7.81548382E-03  5.30061921E-02
3.36689000E-01  4.45461269E-02  5.28768364E-02
3.37196000E-01  6.14338953E-02  5.33127780E-02
3.37702000E-01  5.16032294E-02  5.29000815E-02
3.38209000E-01  3.51424453E-02  5.30839679E-02
3.38715000E-01  7.96235962E-02  5.29657027E-02
3.39222000E-01  4.53071571E-02  5.33826756E-02
3.39728000E-01  -4.21169556E-02  5.29845184E-02
3.40235000E-01  -4.60921212E-02  8.13052849E-02
3.40741000E-01  -2.89486737E-02  5.33108022E-02
3.41248000E-01  -6.99109430E-02  5.30770082E-02
3.41754000E-01  8.62969238E-03  5.30006740E-02
3.42261000E-01  9.57863228E-02  5.32114940E-02
3.42767000E-01  8.80358589E-02  5.32328386E-02
3.43274000E-01  1.34446938E-01  5.27549418E-02
3.43780000E-01  8.88585412E-02  5.31661619E-02
3.44287000E-01  6.86064185E-03  5.32252964E-02
3.44793000E-01  6.21751876E-02  5.31049012E-02
3.45300000E-01  3.50627419E-02  5.38613291E-02
3.45806000E-01  5.12982515E-02  5.39444849E-02
3.46313000E-01  -1.22954258E-02  5.44514664E-02
3.46819000E-01  1.57909587E-03  5.46302921E-02
3.47325000E-01  8.24538153E-02  5.50143251E-02
3.47832000E-01  4.24712389E-02  5.50026606E-02
3.48338000E-01  5.98006628E-02  5.47549422E-02
3.48845000E-01  1.12647655E-01  5.53733661E-02
3.49351000E-01  -6.38694662E-02  5.59747001E-02
3.49858000E-01  4.54361239E-02  5.55953875E-02
3.50364000E-01  -1.16552150E-02  5.58517986E-02
3.50871000E-01  2.75228749E-02  5.58480101E-02
3.51377000E-01  6.32816876E-02  5.62466022E-02
3.51884000E-01  4.05112479E-02  5.64475994E-02
3.52390000E-01  9.98116809E-02  5.74300454E-02
3.52897000E-01  6.20116884E-02  5.73165263E-02
3.53403000E-01  4.41025136E-02  5.75644320E-02
3.53910000E-01  1.97702863E-01  5.77567253E-02
3.54416000E-01  -5.63538722E-03  5.92381556E-02
3.54923000E-01  -5.97169413E-02  5.83394213E-02
3.55429000E-01  1.38997141E-01  5.97118473E-02
3.55935000E-01  2.62171396E-03  5.75883818E-02
3.56442000E-01  3.40451902E-02  5.75394742E-02
3.56948000E-01  5.33956471E-02  5.88129636E-02
3.57455000E-01  -1.21959119E-02  5.74875085E-02
3.57961000E-01  -6.23287230E-02  5.70928299E-02
3.58468000E-01  1.26104616E-02  5.73670108E-02
3.58974000E-01  4.03628573E-03  8.26299060E-02
3.59481000E-01  2.08047996E-02  7.66989610E-02
3.59987000E-01  7.21162879E-02  7.30141975E-02
3.60494000E-01  -4.46033198E-02  7.08027119E-02
3.61000000E-01  2.47419138E-02  6.96523272E-02
3.61506000E-01  1.05368499E-02  6.96547804E-02
3.62013000E-01  -7.06839645E-02  6.91225559E-02
3.62519000E-01  1.55002928E-01  6.85752601E-02
3.63026000E-01  5.53018198E-02  6.89533384E-02
3.63532000E-01  4.97549038E-02  6.90271169E-02
3.64039000E-01  4.22844453E-02  6.80598808E-02
3.64545000E-01  5.34523660E-02  6.81573858E-02
3.65052000E-01  -1.66131907E-03  6.85413801E-02
3.65558000E-01  4.26088636E-02  6.77704194E-02
3.66064000E-01  -4.40780539E-02  6.80422648E-02
3.66571000E-01  -3.87816164E-02  6.88993355E-02
3.67077000E-01  3.76406901E-02  6.89401971E-02
3.67584000E-01  -5.13199614E-03  6.87702275E-02
3.68090000E-01  6.26329397E-02  6.94814827E-02
3.68597000E-01  3.28547967E-02  6.98393252E-02
3.69103000E-01  -6.18859495E-02  6.93641434E-02
3.69610000E-01  4.60814157E-02  6.98853288E-02
3.70116000E-01  -1.56370084E-02  6.91984009E-02
3.70622000E-01  7.66356427E-02  7.03630929E-02
3.71129000E-01  3.36428988E-02  7.11732509E-02
3.71635000E-01  -1.03372619E-02  7.06171548E-02
3.72142000E-01  -2.03998618E-03  7.12943394E-02
3.72648000E-01  6.25696715E-02  7.08190210E-02
3.73155000E-01  5.52783043E-02  7.15230869E-02
3.73661000E-01  1.37459462E-01  7.18694385E-02
3.74167000E-01  -6.67334759E-02  7.15561921E-02
3.74674000E-01  -1.49371285E-02  7.27092517E-02
3.75180000E-01  5.93604820E-02  7.14379880E-02
3.75687000E-01  -6.13514849E-02  7.29163021E-02
3.76193000E-01  1.98934973E-01  7.32371463E-02
3.76700000E-01  1.05176670E-01  7.32712222E-02
3.77206000E-01  1.30105521E-02  7.30150937E-02
3.77712000E-01  7.02211977E-02  7.33779603E-02
3.78219000E-01  9.89694915E-03  7.39153556E-02
3.78725000E-01  -6.42858600E-03  7.37930564E-02
3.79232000E-01  -7.77852572E-03  7.48723415E-02
3.79738000E-01  2.92963360E-02  7.45448472E-02
3.80245000E-01  -2.05793162E-02  7.49277592E-02
3.80751000E-01  -3.24555623E-02  7.46227998E-02
3.81257000E-01  6.28445898E-02  7.58836330E-02
3.81764000E-01  1.93561714E-01  7.63913158E-02
3.82270000E-01  -7.88374550E-02  7.58742847E-02
3.82777000E-01  -5.63978638E-03  7.68250595E-02
3.83283000E-01  9.34983739E-03  7.70060095E-02
3.83789000E-01  -2.93509606E-02  7.77656856E-02
3.84296000E-01  4.45503616E-02  7.77254806E-02
3.84802000E-01  1.89281604E-02  7.86911804E-02
3.85309000E-01  1.40345611E-01  7.78513424E-02
3.85815000E-01  4.29812454E-04  7.83788978E-02
3.86321000E-01  9.22171434E-02  7.89098253E-02
3.86828000E-01  -9.50705413E-02  7.95846066E-02
3.87334000E-01  -9.10933503E-02  7.87049133E-02
3.87841000E-01  -1.19030284E-02  8.07573911E-02
3.88347000E-01  -5.05674134E-02  7.99552930E-02
3.88853000E-01  8.71205514E-02  8.09270297E-02
3.89360000E-01  -1.43666471E-03  8.14656378E-02
3.89866000E-01  -3.29629821E-02  8.09279813E-02
3.90373000E-01  3.58279403E-02  8.18235166E-02
3.90879000E-01  2.20641183E-03  8.16238329E-02
3.91385000E-01  7.68819341E-03  8.30350138E-02
3.91892000E-01  1.04113045E-01  8.27116680E-02
3.92398000E-01  5.22516487E-03  8.38109838E-02
3.92905000E-01  -5.79031025E-02  8.32541137E-02
3.93411000E-01  1.07691920E-01  8.48808902E-02
3.93917000E-01  -1.73529228E-01  8.37421242E-02
3.94424000E-01  5.95484550E-02  8.52883938E-02
3.94930000E-01  5.01069067E-02  8.59565496E-02
3.95437000E-01  -5.44888907E-02  8.61136762E-02
3.95943000E-01  -6.39381136E-02  8.55458389E-02
3.96449000E-01  -5.55128859E-02  1.11248305E-01
3.96956000E-01  2.43070504E-03  8.59051316E-02
3.97462000E-01  1.58011076E-02  8.80715400E-02
3.97969000E-01  -4.37427878E-02  8.82489720E-02
3.98475000E-01  6.46574862E-03  8.80065454E-02
3.98981000E-01  1.47226362E-02  8.97529461E-02
3.99488000E-01  3.86471131E-02  8.85319907E-02
3.99994000E-01  9.93881524E-02  9.04248284E-02
4.00500000E-01  1.22107985E-01  9.09271577E-02
4.01007000E-01  8.22103036E-02  9.03728828E-02
4.01513000E-01  2.95244402E-02  9.16963728E-02
4.02020000E-01  -1.26170337E-01  9.27634148E-02
4.02526000E-01  1.01450592E-01  9.20391155E-02
4.03032000E-01  1.92435455E-01  9.24575667E-02
4.03539000E-01  1.85691174E-01  9.32109312E-02
4.04045000E-01  -3.66830356E-02  9.19249796E-02
4.04551000E-01  -1.34233263E-02  9.38513523E-02
4.05058000E-01  1.68546262E-02  9.81562328E-02
4.05564000E-01  8.83227932E-02  9.48931462E-02
4.06071000E-01  1.16082374E-01  9.62239548E-02
4.06577000E-01  4.60024031E-02  9.89634856E-02
4.07083000E-01  2.80428830E-03  1.00878089E-01
4.07590000E-01  -1.94910354E-01  9.72579148E-02
4.08096000E-01  -4.74310528E-02  9.73508669E-02
4.08602000E-01  7.64458973E-02  9.88909142E-02
4.09109000E-01  1.92439584E-02  9.64912579E-02
4.09615000E-01  1.44683458E-01  1.00743946E-01
4.10121000E-01  -1.57597347E-03  9.90202178E-02
4.10628000E-01  1.03704660E-02  1.02455132E-01
4.11134000E-01  3.82513357E-02  9.76196104E-02
4.11641000E-01  1.33446533E-02  1.00289230E-01
4.12147000E-01  -4.40988490E-02  9.68973118E-02
4.12653000E-01  5.77079100E-02  9.83846337E-02
4.13160000E-01  3.35770586E-02  9.97049091E-02
4.13666000E-01  -2.34714166E-03  1.00834453E-01
4.14172000E-01  1.41205233E-01  9.96037979E-02
4.14679000E-01  9.21403435E-03  1.03578725E-01
4.15185000E-01  -1.14589866E-01  1.01969072E-01
4.15691000E-01  -1.15248741E-01  1.02723381E-01
4.16198000E-01  1.01541835E-01  1.03864140E-01
4.16704000E-01  1.22060400E-03  1.02599788E-01
4.17210000E-01  1.00628217E-01  1.01991135E-01
4.17717000E-01  -1.64865114E-02  1.01843667E-01
4.18223000E-01  3.38416120E-02  1.01867907E-01
4.18729000E-01  -1.04786570E-01  1.04573545E-01
4.19236000E-01  -9.86739941E-02  1.03982579E-01
4.19742000E-01  7.65373264E-03  1.02535354E-01
4.20248000E-01  8.05663170E-02  1.03237721E-01
4.20755000E-01  2.80678826E-02  1.05155159E-01
4.21261000E-01  1.10824487E-01  1.04800363E-01
4.21767000E-01  6.75968899E-02  1.06037726E-01
4.22274000E-01  7.71407208E-02  1.06137957E-01
4.22780000E-01  -6.88849170E-03  1.05785465E-01
4.23286000E-01  5.02939640E-02  1.07838896E-01
4.23793000E-01  -1.35589036E-01  1.06613024E-01
4.24299000E-01  6.61367729E-02  1.10524807E-01
4.24805000E-01  -6.25320110E-03  1.07235302E-01
4.25312000E-01  -3.03961240E-02  1.12762023E-01
4.25818000E-01  2.34686585E-03  1.08207186E-01
4.26324000E-01  1.12396101E-01  1.14747011E-01
4.26831000E-01  5.20140863E-02  1.10245579E-01
4.27337000E-01  -2.25444146E-01  1.14552530E-01
4.27843000E-01  1.62950969E-01  1.12537965E-01
4.28350000E-01  -7.16037185E-04  1.17244986E-01
4.28856000E-01  -1.05223980E-01  1.14077425E-01
4.29362000E-01  2.73721363E-01  1.14780564E-01
4.29869000E-01  -1.71162230E-01  1.20002012E-01
4.30375000E-01  1.13626787E-01  1.18464439E-01
4.30881000E-01  -2.27929856E-02  1.20402000E-01
4.31388000E-01  7.08026532E-02  1.20222441E-01
4.31894000E-01  3.28811467E-02  1.20628629E-01
4.32400000E-01  1.77514763E-01  1.25395656E-01
4.32907000E-01  6.14404829E-02  1.22450719E-01
4.33413000E-01  1.07331418E-01  1.26604252E-01
4.33919000E-01  3.93059188E-02  1.26246448E-01
4.34425000E-01  1.47185574E-01  1.26286747E-01
4.34932000E-01  -6.75903467E-02  1.26180656E-01
4.35438000E-01  -8.25029626E-04  1.32643756E-01
4.35944000E-01  -1.36225915E-01  1.29285704E-01
4.36451000E-01  8.26791384E-02  1.30913069E-01
4.36957000E-01  -3.61833930E-01  1.38180152E-01
4.37463000E-01  -2.91963216E-02  1.35642665E-01
4.37970000E-01  1.23451685E-01  1.36380539E-01
4.38476000E-01  1.19506776E-01  1.35953009E-01
4.38982000E-01  -2.10429153E-01  1.38460218E-01
4.39489000E-01  -3.32009538E-02  1.44263025E-01
4.39995000E-01  1.83818030E-01  1.40339922E-01
4.40501000E-01  3.39445283E-02  1.43431676E-01
4.41007000E-01  6.01587987E-02  1.44046637E-01
4.41514000E-01  1.34485891E-01  1.45448989E-01
4.42020000E-01  2.12796015E-01  1.53117923E-01
4.42526000E-01  8.84194864E-02  1.51713521E-01
4.43033000E-01  1.80516547E-01  1.50067768E-01
4.43539000E-01  2.05750392E-02  1.53854132E-01
4.44045000E-01  2.34156463E-01  1.56217008E-01
4.44551000E-01  3.81493196E-02  1.60078417E-01
4.45058000E-01  7.58336851E-02  1.58248857E-01
4.45564000E-01  -6.65548327E-02  1.65342284E-01
4.46070000E-01  3.39620372E-02  1.65337054E-01
4.46577000E-01  4.50409159E-02  1.66723832E-01
4.47083000E-01  2.99596220E-02  1.75301795E-01
4.47589000E-01  -1.84112569E-01  1.74525777E-01
4.48095000E-01  7.80783293E-02  1.75300904E-01
4.48602000E-01  1.60032951E-01  1.79904416E-01
4.49108000E-01  1.77203970E-01  1.83741715E-01
4.49614000E-01  1.31366003E-02  1.84773111E-01
4.50121000E-01  1.38161999E-01  1.88452655E-01
4.50627000E-01  1.31561618E-01  1.94839223E-01
4.51133000E-01  1.04105589E-02  1.92757450E-01
4.51639000E-01  1.40260300E-01  2.02868476E-01
4.52146000E-01  -1.10121638E-01  2.06312856E-01
4.52652000E-01  -1.15936585E-01  2.06831927E-01
4.53158000E-01  3.81795622E-02  2.14458545E-01
4.53664000E-01  4.47997820E-02  2.20794970E-01
4.54171000E-01  8.49179538E-03  2.22002293E-01
4.54677000E-01  2.97093914E-01  2.32147567E-01
4.55183000E-01  -2.05637758E-01  2.38092119E-01
4.55689000E-01  1.23134475E-01  2.42139382E-01
4.56196000E-01  9.29852179E-02  2.53065807E-01
4.56702000E-01  1.06519119E-01  2.46329463E-01
4.57208000E-01  -7.21173589E-02  2.64860193E-01
4.57714000E-01  -2.66056435E-01  2.87281604E-01
4.58221000E-01  -3.05161120E-02  2.85278052E-01
4.58727000E-01  -1.29991514E-03  2.94162426E-01
4.59233000E-01  5.66241266E-02  3.21806094E-01
4.59740000E-01  -9.48152701E-03  3.27544561E-01
4.60246000E-01  -1.50719900E-01  3.39973907E-01
4.60752000E-01  -8.17241261E-02  3.69086951E-01
4.61258000E-01  -3.95069527E-01  3.77296190E-01
4.61765000E-01  -1.43301531E-01  4.13467966E-01
4.62271000E-01  -4.69114478E-02  3.97472644E-01
4.62777000E-01  3.49928222E-01  4.59153626E-01
4.63283000E-01  7.65318828E-02  4.75766580E-01
4.63789000E-01  2.87552830E-02  5.16370286E-01
4.64296000E-01  1.89198300E-01  5.20434479E-01
4.64802000E-01  1.73639532E-01  5.12382400E-01
4.65308000E-01  -5.21375925E-01  5.66153748E-01
4.65814000E-01  5.11140670E-02  6.24404795E-01
4.66321000E-01  -5.38530567E-01  6.43242380E-01
4.66827000E-01  -3.37268710E-01  6.97303839E-01
4.67333000E-01  -1.10381035E+00  7.29170934E-01
4.67839000E-01  2.73647285E-01  7.41618132E-01
4.68346000E-01  -3.19890265E-01  8.82996443E-01
4.68852000E-01  5.42614844E-02  9.64564078E-01
4.69358000E-01  4.02881864E-01  1.10091798E+00
4.69864000E-01  -3.64883077E-01  1.10949286E+00
4.70371000E-01  -1.02273750E+00  1.44188595E+00
4.70877000E-01  -7.55711674E-02  1.65984506E+00
4.71383000E-01  5.12141380E-01  2.10180604E+00
4.71889000E-01  -3.02944887E-01  2.74755146E+00
4.72395000E-01  7.78704797E-01  2.31893963E+00
4.72902000E-01  -4.77728031E-01  4.77897441E+00


### HEADER:
#
#{
#    "analysis": {
#        "GNOM": {
#            "Alpha": 12.27,
#            "Dmax": "83",
#            "GNOM_ChiSquared": 0.8008503839224606,
#            "GNOM_Quality_Assessment": "a EXCELLENT solution",
#            "Real_Space_I0": 11.97,
#            "Real_Space_I0_Err": 0.07154,
#            "Real_Space_Rg": 24.36,
#            "Real_Space_Rg_Err": 0.1638,
#            "Total_Estimate": 0.9152,
#            "qEnd": 0.36809,
#            "qStart": 0.01495
#        },
#        "guinier": {
#            "I0": "11.803003819682845",
#            "I0_autorg_err": "0.0286",
#            "I0_err": 0.1018520802423709,
#            "I0_est_err": -1,
#            "I0_fit_err": 0.1018520802423709,
#            "Rg": "23.81673417673334",
#            "Rg_autorg_err": "0.1453",
#            "Rg_err": 0.2818906156956542,
#            "Rg_est_err": -1,
#            "Rg_fit_err": 0.2818906156956542,
#            "nEnd": 81,
#            "nStart": 3,
#            "qEnd": "0.05448",
#            "qRg_max": "1.297488044480079",
#            "qRg_min": "0.35606017594216344",
#            "qStart": "0.01495",
#            "rsq": "0.9447743161316322"
#        },
#        "molecularWeight": {
#            "Absolute": {
#                "Density_buffer": "3.34e+23",
#                "Density_dry_protein": "3.22e+23",
#                "MW": "",
#                "Partial_specific_volume": "0.7425"
#            },
#            "DatmwBayes": {
#                "ConfidenceIntervalLower": "47.15",
#                "ConfidenceIntervalProbability": "97.8772",
#                "ConfidenceIntervalUpper": "53.75",
#                "MW": "49.775",
#                "MWProbability": "28.4951"
#            },
#            "I(0)Concentration": {
#                "MW": ""
#            },
#            "PorodVolume": {
#                "Cutoff": "Default",
#                "Density": "0.00083",
#                "MW": "53.67255966728427",
#                "Q_max": "0.335676",
#                "VPorod": "99494.39787448062",
#                "VPorod_Corrected": "64665.73453889671"
#            },
#            "ShapeAndSize": {
#                "Dmax": "86.92",
#                "MW": "51.325",
#                "Shape": "compact-hollow"
#            },
#            "VolumeOfCorrelation": {
#                "Cutoff": "Manual",
#                "MW": "47.940169229506736",
#                "Q_max": "0.3",
#                "Type": "Protein",
#                "Vcor": "374.90386055452376"
#            }
#        }
#    },
#    "counters": {
#        "comment": ""
#    },
#    "filename": "S_A_Xu_TRAIL_1.dat",
#    "history": {
#        "subtraction": {
#            "initial_file": [
#                "A_Xu_TRAIL_1_00402.dat",
#                {
#                    "averaged_files": [
#                        [
#                            "Xu_TRAIL_1_00402.dat"
#                        ],
#                        [
#                            "Xu_TRAIL_1_00403.dat"
#                        ],
#                        [
#                            "Xu_TRAIL_1_00404.dat"
#                        ],
#                        [
#                            "Xu_TRAIL_1_00405.dat"
#                        ],
#                        [
#                            "Xu_TRAIL_1_00406.dat"
#                        ],
#                        [
#                            "Xu_TRAIL_1_00407.dat"
#                        ],
#                        [
#                            "Xu_TRAIL_1_00408.dat"
#                        ],
#                        [
#                            "Xu_TRAIL_1_00409.dat"
#                        ]
#                    ]
#                }
#            ],
#            "subtracted_file": [
#                "A_Xu_TRAIL_1_00303.dat",
#                {
#                    "averaged_files": [
#                        [
#                            "Xu_TRAIL_1_00303.dat"
#                        ],
#                        [
#                            "Xu_TRAIL_1_00304.dat"
#                        ],
#                        [
#                            "Xu_TRAIL_1_00305.dat"
#                        ],
#                        [
#                            "Xu_TRAIL_1_00306.dat"
#                        ],
#                        [
#                            "Xu_TRAIL_1_00307.dat"
#                        ],
#                        [
#                            "Xu_TRAIL_1_00308.dat"
#                        ],
#                        [
#                            "Xu_TRAIL_1_00309.dat"
#                        ],
#                        [
#                            "Xu_TRAIL_1_00310.dat"
#                        ],
#                        [
#                            "Xu_TRAIL_1_00311.dat"
#                        ],
#                        [
#                            "Xu_TRAIL_1_00312.dat"
#                        ],
#                        [
#                            "Xu_TRAIL_1_00313.dat"
#                        ],
#                        [
#                            "Xu_TRAIL_1_00314.dat"
#                        ],
#                        [
#                            "Xu_TRAIL_1_00315.dat"
#                        ],
#                        [
#                            "Xu_TRAIL_1_00316.dat"
#                        ],
#                        [
#                            "Xu_TRAIL_1_00317.dat"
#                        ],
#                        [
#                            "Xu_TRAIL_1_00318.dat"
#                        ],
#                        [
#                            "Xu_TRAIL_1_00319.dat"
#                        ],
#                        [
#                            "Xu_TRAIL_1_00320.dat"
#                        ],
#                        [
#                            "Xu_TRAIL_1_00321.dat"
#                        ],
#                        [
#                            "Xu_TRAIL_1_00322.dat"
#                        ],
#                        [
#                            "Xu_TRAIL_1_00323.dat"
#                        ],
#                        [
#                            "Xu_TRAIL_1_00324.dat"
#                        ],
#                        [
#                            "Xu_TRAIL_1_00325.dat"
#                        ],
#                        [
#                            "Xu_TRAIL_1_00326.dat"
#                        ],
#                        [
#                            "Xu_TRAIL_1_00327.dat"
#                        ],
#                        [
#                            "Xu_TRAIL_1_00328.dat"
#                        ],
#                        [
#                            "Xu_TRAIL_1_00329.dat"
#                        ],
#                        [
#                            "Xu_TRAIL_1_00330.dat"
#                        ],
#                        [
#                            "Xu_TRAIL_1_00331.dat"
#                        ],
#                        [
#                            "Xu_TRAIL_1_00332.dat"
#                        ],
#                        [
#                            "Xu_TRAIL_1_00333.dat"
#                        ],
#                        [
#                            "Xu_TRAIL_1_00334.dat"
#                        ],
#                        [
#                            "Xu_TRAIL_1_00335.dat"
#                        ],
#                        [
#                            "Xu_TRAIL_1_00336.dat"
#                        ],
#                        [
#                            "Xu_TRAIL_1_00337.dat"
#                        ],
#                        [
#                            "Xu_TRAIL_1_00338.dat"
#                        ],
#                        [
#                            "Xu_TRAIL_1_00339.dat"
#                        ],
#                        [
#                            "Xu_TRAIL_1_00340.dat"
#                        ],
#                        [
#                            "Xu_TRAIL_1_00341.dat"
#                        ],
#                        [
#                            "Xu_TRAIL_1_00342.dat"
#                        ],
#                        [
#                            "Xu_TRAIL_1_00343.dat"
#                        ],
#                        [
#                            "Xu_TRAIL_1_00344.dat"
#                        ],
#                        [
#                            "Xu_TRAIL_1_00345.dat"
#                        ],
#                        [
#                            "Xu_TRAIL_1_00346.dat"
#                        ],
#                        [
#                            "Xu_TRAIL_1_00347.dat"
#                        ],
#                        [
#                            "Xu_TRAIL_1_00348.dat"
#                        ],
#                        [
#                            "Xu_TRAIL_1_00349.dat"
#                        ],
#                        [
#                            "Xu_TRAIL_1_00350.dat"
#                        ],
#                        [
#                            "Xu_TRAIL_1_00351.dat"
#                        ],
#                        [
#                            "Xu_TRAIL_1_00352.dat"
#                        ],
#                        [
#                            "Xu_TRAIL_1_00353.dat"
#                        ],
#                        [
#                            "Xu_TRAIL_1_00354.dat"
#                        ],
#                        [
#                            "Xu_TRAIL_1_00355.dat"
#                        ],
#                        [
#                            "Xu_TRAIL_1_00356.dat"
#                        ],
#                        [
#                            "Xu_TRAIL_1_00357.dat"
#                        ],
#                        [
#                            "Xu_TRAIL_1_00358.dat"
#                        ]
#                    ]
#                }
#            ]
#        }
#    }
#}
