# Supplementary material for: Heparan sulfate promotes TRAIL-induced tumor cell apoptosis
Source: eLife. 2024 Jan 24;12:RP90192. doi: 10.7554/eLife.90192 (PMC10945736; doi:10.7554/eLife.90192)
Supplement: Figure 6—source data 1. [file elife-90192-fig6-data1.xlsx]

## Sheet: Sheet1
Ctrl	HL only	Heparin only	TRAIL only	HL+TRAIL	Heparin+TRAIL
1.87333	0.6	1.34	7.33333	0.88	1.54
1.55333	0.646667	1.27333	6.73333	0.753333	1.89333
1.84667	0.726667	1.28	8.8	1.08	1.63333
1.64	0.633333	1.12	8.86667	0.993333	1.21333
