# Supplementary material for: Heparan sulfate promotes TRAIL-induced tumor cell apoptosis
Source: eLife. 2024 Jan 24;12:RP90192. doi: 10.7554/eLife.90192 (PMC10945736; doi:10.7554/eLife.90192)
Supplement: Figure 6—source data 2. [file elife-90192-fig6-data2.xlsx]

## Sheet: Sheet1
Ctrl	TRAIL	Heparin+TRAIL	HL-III+TRAIL
0.93	4.35	0.88	0.75
0.68	5.2	0.9	0.75
0.88	3.6	0.88	1.13
0.93	3.63	1.2	0.98
0.98	2.6	0.9	0.85
