# Supplementary material for: Heparan sulfate promotes TRAIL-induced tumor cell apoptosis
Source: eLife. 2024 Jan 24;12:RP90192. doi: 10.7554/eLife.90192 (PMC10945736; doi:10.7554/eLife.90192)
Supplement: Figure 7—source data 1. [file elife-90192-fig7-data1.xlsx]

## Sheet: Sheet1
TRAIL ng/ml	0	1	3	10	30
	7.15	25.85	26.8	29.1	32.6
	4.05	26.3	29.75	31.15	32.4
	4.47	23.85	29.35	30.85	33.05
	5.5	24.05	30.8
	6.2	23.85	30.65
	4.32	26.25	30.25
	4.99		29.3
			29.85
