# Supplementary material for: Heparan sulfate promotes TRAIL-induced tumor cell apoptosis
Source: eLife. 2024 Jan 24;12:RP90192. doi: 10.7554/eLife.90192 (PMC10945736; doi:10.7554/eLife.90192)
Supplement: Figure 7—source data 2. [file elife-90192-fig7-data2.xlsx]

## Sheet: Sheet1
Ctrl	HL only	TRAIL 1ng/ml	HL+TRAIL 1ng/ml	TRAIL 3ng/ml	HL+TRAIL 3ng/ml
5.15	5.7	21.9	12.475	29.3	19.45
5.05	5.95	21.7	11.7	30.3	17.25
5.75	6.8	26.65	16.7	31.15	21.05
5.55	8.25	27.45	16.6	31.3	22.25
