# Supplementary material for: Heparan sulfate promotes TRAIL-induced tumor cell apoptosis
Source: eLife. 2024 Jan 24;12:RP90192. doi: 10.7554/eLife.90192 (PMC10945736; doi:10.7554/eLife.90192)
Supplement: Figure 7—source data 3. [file elife-90192-fig7-data3.xlsx]

## Sheet: Sheet1
Ctrl	TRAIL	TRAIL+Heparin 1ug	TRAIL+Heparin 10ug	TRAIL+12mer 10ug
4.99	26.25	8	6.95	12.15
6.2	24.05	6.575	5.1	13.05
5.5	23.85	5.5	5.3	12.7
4.32	23.85	7.5	5.9
