# Supplementary material for: Heparan sulfate promotes TRAIL-induced tumor cell apoptosis
Source: eLife. 2024 Jan 24;12:RP90192. doi: 10.7554/eLife.90192 (PMC10945736; doi:10.7554/eLife.90192)
Supplement: Figure 7—source data 4. [file elife-90192-fig7-data4.xlsx]

## Sheet: Sheet1
	20ng/ml		100ng/ml
Ctrl	WT	R115A	WT	R115A
5.9	21	11.95	25.9	20.7
6.2	20.9	12.25	26.05	21.3
6.15	21.6	12.55	26.35	19.9
5.95	21.9	12.65	26.6	20.5
