# Supplementary material for: Heparan sulfate promotes TRAIL-induced tumor cell apoptosis
Source: eLife. 2024 Jan 24;12:RP90192. doi: 10.7554/eLife.90192 (PMC10945736; doi:10.7554/eLife.90192)
Supplement: Figure 8—source data 1. [file elife-90192-fig8-data1.xlsx]

## Sheet: Sheet1
Concentration ng/ml	U266			IM-9
0	9.71	9.36	9.52	2.69	2.61	2.6
10	15.2	14.8	15.3	4.09	4.5	4.3
30	26.5	26.3	27	7.66	7.2	7.7
100	35.1	34.7	35.5	12.9	12.6	11.8
300	39.8	36.4	40.7	16.6	16.9	17.2
