# Supplementary material for: Heparan sulfate promotes TRAIL-induced tumor cell apoptosis
Source: eLife. 2024 Jan 24;12:RP90192. doi: 10.7554/eLife.90192 (PMC10945736; doi:10.7554/eLife.90192)
Supplement: Figure 8—source data 2. [file elife-90192-fig8-data2.xlsx]

## Sheet: Sheet1
IM-9 TRAIL	IM-9 HL+TRAIL	U266 TRAIL	U266 HL+TRAIL
8.18	3.87	21.43	12.06
9.08	3.02	19.53	10.26
8.78	2.25	19.23	7.66
