# Supplementary material for: Heparan sulfate promotes TRAIL-induced tumor cell apoptosis
Source: eLife. 2024 Jan 24;12:RP90192. doi: 10.7554/eLife.90192 (PMC10945736; doi:10.7554/eLife.90192)
Supplement: Figure 9—source data 3. [file elife-90192-fig9-data3.xlsx]

## Sheet: Sheet1
min	Non HL treated						HL treated
0	100						100
15	57.6	57.2	63.5	62.5	58.4		77.5	82.5	91.8	84.8	86.7
30	44.6	45.3	47.7	50.4	47.5	51.6	70	74	74.1	73.4	75.7
60	40.6	34	37.8	46.4	42.4		62.2	70.2	68.8	74.5
